# Supplementary material for: Bi-terminal fusion of intrinsically-disordered mussel foot protein fragments boosts mechanical strength for protein fibers
Source: Nat Commun. 2023 Apr 14;14:2127. doi: 10.1038/s41467-023-37563-0 (PMC10104820; doi:10.1038/s41467-023-37563-0)
Supplement: Supplementary file 4 — Supplementary Data 1 [file 41467_2023_37563_MOESM4_ESM.xlsx]

## Sheet: Sheet1
	Sequence	MW/pI	Comments
16xFGA	MAKTKGTASGRGGLGGQGAGFGAILSSGGAGQGGYGGLGSQGTSGRGGLGGQGAGFGAILSSGGAGQGGYGGLGSQGTSGRGGLGGQGAGFGAILSSGGAGQGGYGGLGSQGTSGRGGLGGQGAGFGAILSSGGAGQGGYGGLGSQGTSGRGGLGGQGAGFGAILSSGGAGQGGYGGLGSQGTSGRGGLGGQGAGFGAILSSGGAGQGGYGGLGSQGTSGRGGLGGQGAGFGAILSSGGAGQGGYGGLGSQGTSGRGGLGGQGAGFGAILSSGGAGQGGYGGLGSQGTSGRGGLGGQGAGFGAILSSGGAGQGGYGGLGSQGTSGRGGLGGQGAGFGAILSSGGAGQGGYGGLGSQGTSGRGGLGGQGAGFGAILSSGGAGQGGYGGLGSQGTSGRGGL…	49.4 kDa / 10.88	Protein sequence and mechanical properties data published in Li et al. 2021. 1
16xKLV	MAKTKGTASGRGGLGGQGAGKLVFFAEGGAGQGGYGGLGSQGTSGRGGLGGQGAGKLVFFAEGGAGQGGYGGLGSQGTSGRGGLGGQGAGKLVFFAEGGAGQGGYGGLGSQGTSGRGGLGGQGAGKLVFFAEGGAGQGGYGGLGSQGTSGRGGLGGQGAGKLVFFAEGGAGQGGYGGLGSQGTSGRGGLGGQGAGKLVFFAEGGAGQGGYGGLGSQGTSGRGGLGGQGAGKLVFFAEGGAGQGGYGGLGSQGTSGRGGLGGQGAGKLVFFAEGGAGQGGYGGLGSQGTSGRGGLGGQGAGKLVFFAEGGAGQGGYGGLGSQGTSGRGGLGGQGAGKLVFFAEGGAGQGGYGGLGSQGTSGRGGLGGQGAGKLVFFAEGGAGQGGYGGLGSQGTSGRGGL…	51.9 kDa / 9.99	Protein sequence and mechanical properties data published in Li et al. 2021.1
NM-16xFGA-CM	MAKTKGTSEEYKGGYYPGNTYHYHSGGSYHGSGYHGGYKGKYYASGRGGLGGQGAGFGAILSSGGAGQGGYGGLGSQGTSGRGGLGGQGAGFGAILSSGGAGQGGYGGLGSQGTSGRGGLGGQGAGFGAILSSGGAGQGGYGGLGSQGTSGRGGLGGQGAGFGAILSSGGAGQGGYGGLGSQGTSGRGGLGGQGAGFGAILSSGGAGQGGYGGLGSQGTSGRGGLGGQGAGFGAILSSGGAGQGGYGGLGSQGTSGRGGLGGQGAGFGAILSSGGAGQGGYGGLGSQGTSGRGGLGGQGAGFGAILSSGGAGQGGYGGLGSQGTSGRGGLGGQGAGFGAILSSGGAGQGGYGGLGSQGTSGRGGLGGQGAGFGAILSSGGAGQGGYGGLGSQGTSGRGG…	58.1 kDa / 10.19	This work
NM-16xKLV-CM	MAKTKGTSEEYKGGYYPGNTYHYHSGGSYHGSGYHGGYKGKYYASGRGGLGGQGAGKLVFFAEGGAGQGGYGGLGSQGTSGRGGLGGQGAGKLVFFAEGGAGQGGYGGLGSQGTSGRGGLGGQGAGKLVFFAEGGAGQGGYGGLGSQGTSGRGGLGGQGAGKLVFFAEGGAGQGGYGGLGSQGTSGRGGLGGQGAGKLVFFAEGGAGQGGYGGLGSQGTSGRGGLGGQGAGKLVFFAEGGAGQGGYGGLGSQGTSGRGGLGGQGAGKLVFFAEGGAGQGGYGGLGSQGTSGRGGLGGQGAGKLVFFAEGGAGQGGYGGLGSQGTSGRGGLGGQGAGKLVFFAEGGAGQGGYGGLGSQGTSGRGGLGGQGAGKLVFFAEGGAGQGGYGGLGSQGTSGRGG…	60.7 kDa / 9.95	This work
NM(YtoS)-16xFGA-CM	MAKTKGTSEESKGGSSPGNTSHSHSGGSSHGSGSHGGSKGKSSASGRGGLGGQGAGFGAILSSGGAGQGGYGGLGSQGTSGRGGLGGQGAGFGAILSSGGAGQGGYGGLGSQGTSGRGGLGGQGAGFGAILSSGGAGQGGYGGLGSQGTSGRGGLGGQGAGFGAILSSGGAGQGGYGGLGSQGTSGRGGLGGQGAGFGAILSSGGAGQGGYGGLGSQGTSGRGGLGGQGAGFGAILSSGGAGQGGYGGLGSQGTSGRGGLGGQGAGFGAILSSGGAGQGGYGGLGSQGTSGRGGLGGQGAGFGAILSSGGAGQGGYGGLGSQGTSGRGGLGGQGAGFGAILSSGGAGQGGYGGLGSQGTSGRGGLGGQGAGFGAILSSGGAGQGGYGGLGSQGTSGRGG…	57.3 kDa / 10.45	This work
NM-16xFGA-CM(YtoS)	MAKTKGTSEEYKGGYYPGNTYHYHSGGSYHGSGYHGGYKGKYYASGRGGLGGQGAGFGAILSSGGAGQGGYGGLGSQGTSGRGGLGGQGAGFGAILSSGGAGQGGYGGLGSQGTSGRGGLGGQGAGFGAILSSGGAGQGGYGGLGSQGTSGRGGLGGQGAGFGAILSSGGAGQGGYGGLGSQGTSGRGGLGGQGAGFGAILSSGGAGQGGYGGLGSQGTSGRGGLGGQGAGFGAILSSGGAGQGGYGGLGSQGTSGRGGLGGQGAGFGAILSSGGAGQGGYGGLGSQGTSGRGGLGGQGAGFGAILSSGGAGQGGYGGLGSQGTSGRGGLGGQGAGFGAILSSGGAGQGGYGGLGSQGTSGRGGLGGQGAGFGAILSSGGAGQGGYGGLGSQGTSGRGG…	57.3 kDa / 10.45	This work
NM-16xFGA-CM(KRtoS)	MAKTKGTSEEYKGGYYPGNTYHYHSGGSYHGSGYHGGYKGKYYASGRGGLGGQGAGFGAILSSGGAGQGGYGGLGSQGTSGRGGLGGQGAGFGAILSSGGAGQGGYGGLGSQGTSGRGGLGGQGAGFGAILSSGGAGQGGYGGLGSQGTSGRGGLGGQGAGFGAILSSGGAGQGGYGGLGSQGTSGRGGLGGQGAGFGAILSSGGAGQGGYGGLGSQGTSGRGGLGGQGAGFGAILSSGGAGQGGYGGLGSQGTSGRGGLGGQGAGFGAILSSGGAGQGGYGGLGSQGTSGRGGLGGQGAGFGAILSSGGAGQGGYGGLGSQGTSGRGGLGGQGAGFGAILSSGGAGQGGYGGLGSQGTSGRGGLGGQGAGFGAILSSGGAGQGGYGGLGSQGTSGRGG…	57.4 kDa / 9.89	This work
CM-16xFGA-CM	MAKTKGTKAKKYYYKYKNSGKYKYLKKARKYHRKGYKKYYGGGSSASGRGGLGGQGAGFGAILSSGGAGQGGYGGLGSQGTSGRGGLGGQGAGFGAILSSGGAGQGGYGGLGSQGTSGRGGLGGQGAGFGAILSSGGAGQGGYGGLGSQGTSGRGGLGGQGAGFGAILSSGGAGQGGYGGLGSQGTSGRGGLGGQGAGFGAILSSGGAGQGGYGGLGSQGTSGRGGLGGQGAGFGAILSSGGAGQGGYGGLGSQGTSGRGGLGGQGAGFGAILSSGGAGQGGYGGLGSQGTSGRGGLGGQGAGFGAILSSGGAGQGGYGGLGSQGTSGRGGLGGQGAGFGAILSSGGAGQGGYGGLGSQGTSGRGGLGGQGAGFGAILSSGGAGQGGYGGLGSQGTSGR…	58.7 kDa / 10.42	This work
Titin	MAKTKGTASPPFFDLKPVSVDLALGESGTFKCHVTGTAPIKITWAKDNREIRPGGNYKMTLVENTATLTVLKVTKGDAGQYTCYASNVAGKDSCSAQLGVQEPPRFIKKLEPSRIVKQDEHTRYECKIGGSPEIKVLWYKDETEIQESSKFRMSFVESVAVLEMYNLSVEDSGDYTCEAHNAAGSASSSTSLKVKEPPVFRKKPHPVETLKGADVHLECELQGTPPFQVSWHKDKRELRSGKKYKIMSENFLTSIHILNVDSADIGEYQCKASNDVGSDTCVGSITLKAPPRFVKKLSDISTVVGEEVQLQATIEGAEPISVAWFKDKGEIVRESDNIWISYSENIATLQFSRAEPANAGKYTCQIKNEAGTQECFATLSVLETSSGHHHHHHHHHH	43.9 kDa / 6.50	Protein sequence published in Bowen et al.2
NM-Titin-CM	MAKTKGTSEEYKGGYYPGNTYHYHSGGSYHGSGYHGGYKGKYYASPPFFDLKPVSVDLALGESGTFKCHVTGTAPIKITWAKDNREIRPGGNYKMTLVENTATLTVLKVTKGDAGQYTCYASNVAGKDSCSAQLGVQEPPRFIKKLEPSRIVKQDEHTRYECKIGGSPEIKVLWYKDETEIQESSKFRMSFVESVAVLEMYNLSVEDSGDYTCEAHNAAGSASSSTSLKVKEPPVFRKKPHPVETLKGADVHLECELQGTPPFQVSWHKDKRELRSGKKYKIMSENFLTSIHILNVDSADIGEYQCKASNDVGSDTCVGSITLKAPPRFVKKLSDISTVVGEEVQLQATIEGAEPISVAWFKDKGEIVRESDNIWISYSENIATLQFSRAEPANAGKYT…	52.6 kDa / 8.93	This work
SH3	MAKTKGTASVQISTLFEALYDYEARTEDDLSFHKGEKFQILNSSEGDWWEARSLTTGETGYIPSNYVAPVDRLDYKDDDDKTSSGHHHHHHHHHH	10.9 kDa / 5.67	PDB ID: 3UA6 [http://doi.org/10.2210/pdb3UA6/pdb]
NM-SH3-CM	MAKTKGTSEEYKGGYYPGNTYHYHSGGSYHGSGYHGGYKGKYYASVQISTLFEALYDYEARTEDDLSFHKGEKFQILNSSEGDWWEARSLTTGETGYIPSNYVAPVDRLDYKDDDDKTSKAKKYYYKYKNSGKYKYLKKARKYHRKGYKKYYGGGSSSGHHHHHHHHHH	19.7 kDa / 9.24	This work
GFP	MAKTKGTASSKGEELFTGVVPILVELDGDVNGHKFSVSGEGEGDATYGKLTLKFICTTGKLPVPWPTLVTTFAYGLQCFARYPDHMKQHDFFKSAMPEGYVQERTIFFKDDGNYKTRAEVKFEGDTLVNRIELKGIDFKEDGNILGHKLEYNYNSHNVYIMADKQKNGIKVNFKIRHNIEDGSVQLADHYQQNTPIGDGPVLLPDNHYLSTQSALSKDPNEKRDHMVLLEFVTAAGITHGMDELYKTSSGHHHHHHHHHH	29.3 kDa / 6.36	PDB ID: 1EMB [http://doi.org/10.2210/pdb1EMB/pdb]
NM-GFP-CM	MAKTKGTSEEYKGGYYPGNTYHYHSGGSYHGSGYHGGYKGKYYASSKGEELFTGVVPILVELDGDVNGHKFSVSGEGEGDATYGKLTLKFICTTGKLPVPWPTLVTTFAYGLQCFARYPDHMKQHDFFKSAMPEGYVQERTIFFKDDGNYKTRAEVKFEGDTLVNRIELKGIDFKEDGNILGHKLEYNYNSHNVYIMADKQKNGIKVNFKIRHNIEDGSVQLADHYQQNTPIGDGPVLLPDNHYLSTQSALSKDPNEKRDHMVLLEFVTAAGITHGMDELYKTSKAKKYYYKYKNSGKYKYLKKARKYHRKGYKKYYGGGSSSGHHHHHHHHHH	38.0 kDa / 9.11	This work
16xAAA	MAKTKGTASGRGGLGGQGAGAAAAAGGAGQGGYGGLGSQGTSGRGGLGGQGAGAAAAAGGAGQGGYGGLGSQGTSGRGGLGGQGAGAAAAAGGAGQGGYGGLGSQGTSGRGGLGGQGAGAAAAAGGAGQGGYGGLGSQGTSGRGGLGGQGAGAAAAAGGAGQGGYGGLGSQGTSGRGGLGGQGAGAAAAAGGAGQGGYGGLGSQGTSGRGGLGGQGAGAAAAAGGAGQGGYGGLGSQGTSGRGGLGGQGAGAAAAAGGAGQGGYGGLGSQGTSGRGGLGGQGAGAAAAAGGAGQGGYGGLGSQGTSGRGGLGGQGAGAAAAAGGAGQGGYGGLGSQGTSGRGGLGGQGAGAAAAAGGAGQGGYGGLGSQGTSGRGGLGGQGAGAAAAAGGAGQGGYGGL…	44.3 kDa / 10.88	Protein sequence and mechanical properties data published in Li et al. 2021.1
NM-16xAAA-CM	MAKTKGTSEEYKGGYYPGNTYHYHSGGSYHGSGYHGGYKGKYYASGRGGLGGQGAGAAAAAGGAGQGGYGGLGSQGTSGRGGLGGQGAGAAAAAGGAGQGGYGGLGSQGTSGRGGLGGQGAGAAAAAGGAGQGGYGGLGSQGTSGRGGLGGQGAGAAAAAGGAGQGGYGGLGSQGTSGRGGLGGQGAGAAAAAGGAGQGGYGGLGSQGTSGRGGLGGQGAGAAAAAGGAGQGGYGGLGSQGTSGRGGLGGQGAGAAAAAGGAGQGGYGGLGSQGTSGRGGLGGQGAGAAAAAGGAGQGGYGGLGSQGTSGRGGLGGQGAGAAAAAGGAGQGGYGGLGSQGTSGRGGLGGQGAGAAAAAGGAGQGGYGGLGSQGTSGRGGLGGQGAGAAAAAGGAGQGGY…	53.0 kDa / 10.19	This work
	Reference
	1Li, J.; Zhu, Y.; Yu, H.; Dai, B.; Jun, Y. S.; Zhang, F., Microbially Synthesized Polymeric Amyloid Fiber Promotes beta-Nanocrystal Formation and Displays Gigapascal Tensile Strength. ACS Nano 2021, 15 (7), 11843-11853.
	2Bowen, C. H.; Sargent, C. J.; Wang, A.; Zhu, Y.; Chang, X.; Li, J.; Mu, X.; Galazka, J. M.; Jun, Y. S.; Keten, S.; Zhang, F., Microbial production of megadalton titin yields fibers with advantageous mechanical properties. Nat Commun 2021, 12 (1), 5182.
