# Supplementary material for: Bi-terminal fusion of intrinsically-disordered mussel foot protein fragments boosts mechanical strength for protein fibers
Source: Nat Commun. 2023 Apr 14;14:2127. doi: 10.1038/s41467-023-37563-0 (PMC10104820; doi:10.1038/s41467-023-37563-0)
Supplement: Supplementary file 6 — Source Data [file 41467_2023_37563_MOESM6_ESM.xlsx]

## Sheet: Fig2d
Ultimate Tensile Stress (MPa)	16xFGA	NM-16xFGA-CM
	201.6	358.5
	187.7	387.2
	172.7	393.3
	228.6	416.2
	252.4	373.2
	251.2	419.3
	214.4	399
	258.2	385
	260.7	467.6
	271.2	465.3
	P value	1.55423e-09
	P value summary	****
	Significantly different (P < 0.05)?	Yes
	One- or two-tailed P value?	Two-tailed
	t, df	t=11.18, df=18

## Sheet: Fig2e
Breaking Strain (%)	16xFGA	NM-16xFGA-CM
	33.752	38.393
	37.451	59.325
	36.843	42.275
	41.008	43.238
	34.528	46.766
	36.296	43.084
	47.34	43.955
	37.232	46.855
	41.843	41.988
	39.643	42.054
	P value	0.0112217
	P value summary	*
	Significantly different (P < 0.05)?	Yes
	One- or two-tailed P value?	Two-tailed
	t, df	t=2.825, df=18

## Sheet: Fig2f
Toughness (MJ*m-3)	16xFGA	NM-16xFGA-CM
	40	100
	40	160
	40	100
	60	110
	60	120
	60	120
	50	100
	70	150
	80	110
	90	110
	P value	2.01892e-06
	P value summary	****
	Significantly different (P < 0.05)?	Yes
	One- or two-tailed P value?	Two-tailed
	t, df	t=6.864, df=18

## Sheet: Fig2g
Stress-Strain Curve	NM-16xFGA-CM	Strain (%)	Stress (MPa)	NM-16xFGA-CM	Strain (%)	Stress (MPa)	NM-16xFGA-CM	Strain (%)	Stress (MPa)	16xFGA	Strain (%)	Stress (MPa)	16xFGA	Strain (%)	Stress (MPa)	16xFGA	Strain (%)	Stress (MPa)
		0.0146484	0.460124		0.012207	1.29676		0.0146484	-0.0431112		0	0.442832		-0.00244	-0.08744		-0.00244	3.6981
		0.0219727	0.339075		0.0195312	1.14929		0.0195312	-0.409292		0	0.193959		-0.00244	0.249191		-0.00244	4.01931
		0.0366211	0.467778		0.0268555	1.78537		0.0292969	-0.307833		0.002441	-0.16227		-0.00244	0.169863		-0.00244	3.50098
		0.0732422	0.923227		0.0415039	2.405		0.0439453	-0.113708		0.002441	0.374865		-0.00244	0.239265		-0.00244	2.95293
		0.15625	2.07031		0.0708008	3.23738		0.0830078	0.0157541		0.004883	0.615557		-0.00244	-0.40331		-0.00244	4.30924
		0.268555	4.31898		0.13916	5.57818		0.187988	0.756957		0.007324	0.305118		0	-0.19542		0	4.81118
		0.358887	4.84192		0.229492	8.76542		0.3125	0.377256		0.012207	0.596742		0	-0.03106		0	4.75366
		0.458984	5.66333		0.300293	12.1624		0.41748	2.25244		0.01709	0.148213		0	0.748043		0.002441	5.51744
		0.568848	7.18128		0.373535	15.3494		0.527344	4.33197		0.026855	0.318559		0.002441	1.12413		0.004883	6.34594
		0.654297	8.14233		0.454102	17.9696		0.65918	6.44015		0.043945	0.655886		0.004883	0.96562		0.007324	7.25723
		0.734863	10.1512		0.556641	21.8718		0.778809	7.53112		0.073242	1.45202		0.007324	0.856384		0.012207	8.51824
		0.810547	12.1704		0.688477	26.8579		0.864258	9.20395		0.151367	2.95538		0.014648	1.46508		0.026855	9.81185
		0.888672	13.6698		0.825195	32.1708		0.9375	9.90878		0.258789	6.78589		0.031738	2.34702		0.056152	12.3947
		0.974121	16.0771		0.927734	36.8516		1.01074	11.1366		0.366211	11.9328		0.087891	4.37808		0.161133	21.6991
		1.07178	18.81		1.0083	40.3765		1.07666	12.3364		0.515137	19.8539		0.268555	11.813		0.354004	27.298
		1.1792	21.8743		1.0791	43.3472		1.14258	13.107		0.683594	27.5617		0.488281	21.067		0.563965	27.0714
		1.2915	25.2692		1.14258	45.6078		1.21094	14.5535		0.793457	33.8431		0.690918	29.2641		0.700684	35.9467
		1.41357	28.8448		1.20117	47.7602		1.28174	16.2549		0.876465	37.6979		0.825195	36.1405		0.79834	35.3714
		1.51855	32.251		1.26465	50.1496		1.36719	18.1293		0.949707	40.4129		0.910645	39.2002		0.871582	38.763
		1.59668	35.0464		1.33057	52.6022		1.46973	20.7914		1.02295	44.2897		0.974121	41.8318		0.9375	43.9689
		1.66016	36.7707		1.39893	55.2372		1.58203	23.7329		1.10352	47.9244		1.03027	44.0996		1.00586	47.747
		1.72119	38.3361		1.47461	57.7158		1.70898	26.9318		1.18408	51.9156		1.09131	45.9615		1.0791	48.8485
		1.77979	40.1527		1.56006	60.909		1.8335	29.7834		1.27441	55.7662		1.15967	47.8533		1.15478	50.5709
		1.84082	41.9251		1.65039	64.2914		1.93115	31.8411		1.3916	60.602		1.23535	50.7652		1.24756	51.6734
		1.91406	44.3662		1.75293	68.327		2.00684	34.3902		1.52588	66.4778		1.33301	53.9662		1.35742	57.9852
		1.98975	46.7485		1.86279	72.0696		2.07031	37.1768		1.6626	72.9461		1.44531	57.6912		1.47949	64.7165
		2.06055	48.9433		1.97998	76.3947		2.13135	38.7003		1.77002	77.7743		1.57471	64.2954		1.60644	71.2196
		2.13867	51.1183		2.07275	79.8744		2.1875	40.6315		1.8457	81.2233		1.70898	68.3916		1.69922	74.9837
		2.229	54.2135		2.14111	82.537		2.24365	42.2286		1.90674	83.2656		1.81641	69.9344		1.77002	74.7643
		2.32178	57.1158		2.20459	84.3227		2.30225	43.8864		1.96289	85.37		1.89453	71.3662		1.82373	76.7664
		2.4292	60.8752		2.26074	86.5517		2.37061	45.2897		2.01904	87.2626		1.95312	74.563		1.89209	79.5013
		2.53174	64.1219		2.31445	88.2627		2.44873	47.6014		2.07275	89.0965		2.00195	76.8846		1.96289	83.1265
		2.61475	66.7515		2.36816	89.9796		2.54395	51.1648		2.12891	90.6891		2.05078	77.3219		2.02637	84.1577
		2.68066	68.8619		2.42432	91.6392		2.66602	53.9959		2.18506	92.3266		2.09961	78.4681		2.08984	87.2575
		2.7417	70.545		2.48779	93.4573		2.78564	58.5254		2.24365	94.714		2.15576	80.7256		2.15332	91.2494
		2.79541	72.4964		2.55371	95.5247		2.88818	61.4947		2.30713	97.6425		2.21191	82.3916		2.21924	93.505
		2.84668	73.8714		2.62939	97.6504		2.96143	64.0181		2.37549	100.378		2.27051	83.6667		2.29004	95.0933
		2.90039	75.0287		2.71484	100.288		3.01758	65.4197		2.45606	103.485		2.33643	85.8721		2.37061	98.5969
		2.95898	76.6345		2.81494	104.178		3.06152	66.0685		2.54639	106.439		2.41699	88.7071		2.46338	99.9398
		3.02002	78.5667		2.9248	108.281		3.10547	67.3255		2.64404	109.711		2.51221	93.5891		2.57568	100.221
		3.08594	80.8541		3.03711	112.139		3.15186	68.6632		2.74902	114.017		2.61963	98.5166		2.70508	103.438
		3.15186	82.9977		3.13232	115.295		3.20068	70.0542		2.83935	117.689		2.72949	100.085		2.8125	110.125
		3.2251	85.2179		3.20801	117.726		3.25439	71.3944		2.91748	120.545		2.83691	101.887		2.89307	112.221
		3.31543	87.6353		3.27148	119.711		3.30811	73.3849		2.97852	122.915		2.92481	105.724		2.96143	110.981
		3.43262	90.9309		3.32764	120.971		3.36426	75.0137		3.03711	123.98		2.99316	106.725		3.01758	115.512
		3.54492	95.4438		3.38623	122.31		3.42285	76.1648		3.09326	125.818		3.05176	108.144		3.06885	114.492
		3.64746	98.4088		3.43994	123.654		3.48633	77.9188		3.15185	127.697		3.10059	108.326		3.11768	117.438
		3.72803	101.257		3.49609	124.933		3.55713	80.413		3.20801	128.821		3.14209	109.475		3.16894	118.164
		3.78906	102.894		3.5498	126.341		3.6377	82.7228		3.26416	130.364		3.17871	109.776		3.2251	119.09
		3.83789	103.678		3.60352	127.8		3.72559	85.3094		3.32275	131.642		3.21777	111.254		3.28369	119.182
		3.88672	104.758		3.65967	129.32		3.81836	88.2982		3.38867	133.25		3.27393	113.314		3.34717	122.95
		3.93555	105.794		3.72559	130.977		3.92334	91.6532		3.45703	135.698		3.34228	113.495		3.41553	121.341
		3.98437	106.699		3.80127	132.869		4.01855	95.0044		3.53516	137.554		3.41064	115.864		3.49365	123.117
		4.03564	107.88		3.88428	135.193		4.09424	97.2576		3.62793	140.751		3.50098	117.952		3.58399	122.55
		4.08691	108.929		3.97217	137.704		4.15527	99.2285		3.73779	143.891		3.61572	118.811		3.68164	126.29
		4.14062	110.315		4.0625	140.499		4.20898	100.394		3.85498	146.989		3.74268	123.217		3.7793	133.191
		4.19678	112.018		4.15283	142.594		4.2627	101.651		3.95019	149.554		3.87207	127.188		3.86719	140.227
		4.25537	113.649		4.22607	144.494		4.32129	103.014		4.021	150.909		3.9917	131.122		3.94043	142.524
		4.31885	115.272		4.29199	145.779		4.375	104.319		4.06982	151.054		4.07715	133.872		4.00146	139.4
		4.39453	116.82		4.35059	147.108		4.42871	106.34		4.11865	150.951		4.13818	134.98		4.05029	137.709
		4.47998	119.158		4.40674	147.882		4.47998	107.668		4.17236	151.049		4.18701	135.348		4.09668	138.523
		4.56543	121.88		4.46045	148.655		4.53613	108.834		4.23096	152.071		4.23096	135.388		4.14307	138.095
		4.65576	124.512		4.51416	149.171		4.59473	110.04		4.29199	153.039		4.2749	135.742		4.19189	139.191
		4.74365	127.249		4.57031	150.101		4.66309	112.204		4.34814	154.016		4.32129	136.672		4.24072	144.42
		4.81934	129.077		4.62402	151.044		4.74121	115.158		4.40186	153.851		4.37256	137.563		4.29199	149.004
		4.88037	130.439		4.68018	152.109		4.83398	117.884		4.45557	154.095		4.42871	138.452		4.3457	146.258
		4.93652	131.092		4.73877	153.15		4.93652	120.762		4.51172	154.212		4.48975	139.119		4.40186	148.2
		4.98535	131.944		4.80713	154.401		5.0415	124.015		4.57764	154.864		4.54834	140.208		4.46533	149.253
		5.03418	133.049		4.88037	155.925		5.13428	126.867		4.65332	156.112		4.60693	141.455		4.53369	137.551
		5.08789	133.667		4.96582	157.464		5.20996	128.746		4.74121	158.08		4.67529	142.266		4.60938	129.069
		5.1416	134.703		5.05859	159.577		5.271	130.487		4.84375	159.228		4.74609	143.155		4.69482	125.073
		5.19775	135.828		5.16113	162.005		5.32471	131.582		4.96338	161.547		4.82178	144.94		4.79004	135.129
		5.26611	137.634		5.271	164.733		5.37598	132.5		5.06592	161.89		4.90234	146.141		4.89258	133.93
		5.34424	139.891		5.37109	166.757		5.42725	133.249		5.14648	162.014		4.99268	148.145		4.98535	145.766
		5.4248	141.367		5.43945	167.45		5.48584	134.284		5.21729	160.807		5.07568	149.476		5.06104	144.894
		5.50781	143.357		5.49561	167.114		5.53955	135.807		5.27588	160.575		5.14648	149.576		5.12207	146.314
		5.61035	145.823		5.54199	166.667		5.59082	136.969		5.32227	158.756		5.2002	149.724		5.17578	150.137
		5.72266	148.97		5.59082	166.348		5.64453	137.904		5.36621	157.817		5.24902	149.845		5.22705	147.44
		5.83984	152.056		5.64209	166.152		5.70312	138.622		5.41016	156.269		5.29297	149.951		5.27832	154.524
		5.9375	154.409		5.69336	166.318		5.76904	140.117		5.45899	156.322		5.33936	150.319		5.32959	154.08
		6.00586	155.584		5.74951	166.558		5.84228	142.105		5.51025	155.312		5.38574	150.375		5.38086	153.038
		6.06201	155.688		5.80811	166.994		5.92529	144.227		5.56396	155.066		5.43457	150.522		5.43457	150.807
		6.1084	155.65		5.8667	167.439		6.01074	146.509		5.625	155.197		5.48584	150.259		5.49072	147.36
		6.15723	155.612		5.93018	167.582		6.09863	148.418		5.69092	155.557		5.53711	149.819		5.55176	146.126
		6.20117	155.598		5.99854	167.889		6.18164	150.422		5.7666	156.38		5.59814	150.075		5.61523	147.125
		6.24268	155.412		6.07422	168.589		6.25488	151.666		5.85693	157.296		5.6665	150.97		5.69336	149.216
		6.2915	155.456		6.15967	169.489		6.31836	152.74		5.94971	158.236		5.74463	152.294		5.79102	152.705
		6.33789	155.908		6.25977	170.92		6.37207	153.439		6.04736	159.173		5.84717	153.471		5.90576	156.679
		6.38916	156.445		6.36475	172.382		6.4209	153.644		6.13769	159.477		5.96191	155.486		6.03027	158.738
		6.44043	156.993		6.45264	173.331		6.47461	153.977		6.21094	159.795		6.10107	157.714		6.13281	157.652
		6.49658	157.325		6.52832	173.025		6.52832	154.625		6.26953	159.299		6.24023	159.064		6.21094	154.617
		6.55273	157.966		6.58447	172.283		6.57959	155.509		6.32324	158.368		6.33789	159.258		6.26953	152.086
		6.62109	158.978		6.63086	170.88		6.63818	156.475		6.37207	157.557		6.40137	158.424		6.3208	150.451
		6.69922	160.559		6.67969	169.758		6.69678	157		6.41602	156.129		6.44775	156.133		6.36719	149.722
		6.77734	162.107		6.72607	168.773		6.75293	157.669		6.45996	155.46		6.48682	154.906		6.41602	150.719
		6.85059	163.193		6.77979	168.393		6.81396	158.232		6.50635	155.29		6.52344	153.546		6.46729	151.87
		6.93604	164.108		6.84082	168.19		6.88232	159.373		6.55762	154.895		6.5625	152.436		6.51856	151.225
		7.02148	165.408		6.90918	167.892		6.96045	160.705		6.60645	155.06		6.604	151.319		6.57226	149.709
		7.09961	166.869		6.96777	168.241		7.04346	161.977		6.66016	154.939		6.64551	150.416		6.62354	147.936
		7.16309	167.623		7.02637	167.682		7.14111	163.542		6.71631	154.755		6.68945	150.059		6.67725	146.971
		7.22168	167.598		7.09229	168.036		7.25342	166.216		6.77734	155.264		6.74072	150.207		6.7334	146.794
		7.27295	167.055		7.17285	168.383		7.36572	168.607		6.8457	155.575		6.79199	150.33		6.79932	147.913
		7.32666	166.861		7.26807	169.293		7.44629	169.679		6.92627	156.311		6.85059	150.495		6.87256	149.136
		7.38281	167.064		7.37061	170.798		7.50488	169.203		7.01416	157.252		6.91895	150.85		6.95801	149.405
		7.43652	167.461		7.47803	172.042		7.55371	168.194		7.11426	158.814		6.98975	150.979		7.04346	149.636
		7.49512	167.635		7.56103	172.311		7.6001	167.343		7.21924	160.129		7.06299	151.548		7.12891	150.241
		7.55859	167.53		7.62695	171.857		7.64648	166.609		7.30957	160.772		7.14356	152.542		7.20459	150.821
		7.62695	167.974		7.68066	170.735		7.69775	166.901		7.37793	160.282		7.229	153.307		7.27051	151.924
		7.70752	168.724		7.72705	169.891		7.75146	167.148		7.43408	159.404		7.31934	153.741		7.32666	152.3
		7.79053	170.005		7.77344	169.031		7.80762	166.935		7.48535	158.117		7.39746	154.482		7.37793	151.502
		7.89063	171.605		7.81982	168.44		7.86865	166.49		7.53662	157.548		7.4585	154.118		7.42432	148.852
		7.99561	173.171		7.86621	167.443		7.92969	166.434		7.59033	157.116		7.51221	153.781		7.46826	146.734
		8.10547	174.266		7.91504	166.937		7.99316	167.021		7.64404	156.487		7.56348	153.272		7.51465	146.48
		8.18603	174.425		7.96143	166.531		8.06641	167.363		7.70264	156.223		7.61963	152.596		7.56348	146.632
		8.24219	173.871		8.0127	166.227		8.14697	167.904		7.76367	155.902		7.67578	152.049		7.61719	147.886
		8.28857	172.834		8.06152	166.056		8.2373	168.594		7.82471	156.121		7.73438	152.129		7.67578	149.402
		8.3374	171.774		8.11279	165.787		8.34229	169.995		7.88818	156.62		7.79541	152.503		7.73682	149.005
		8.38379	170.782		8.17383	165.792		8.44971	171.306		7.95898	156.971		7.86377	152.816		7.80029	148.388
		8.43506	169.845		8.2373	166.171		8.53516	171.444		8.04688	158.032		7.94189	153.432		7.87842	148.246
		8.48145	169.085		8.30566	166.667		8.59863	171.206		8.14941	159.07		8.02734	153.828		7.96631	149.75
		8.53271	168.491		8.38135	167.662		8.65479	169.344		8.26172	161.035		8.125	154.587		8.06152	150.896
		8.58398	168.402		8.46436	168.696		8.70605	168.868		8.37158	162.781		8.22754	155.515		8.16895	152.809
		8.6377	168.516		8.55469	169.717		8.75244	167.841		8.45947	163.332		8.33008	156.011		8.27881	154.46
		8.69141	168.214		8.6377	170.183		8.79883	166.998		8.52295	162.561		8.41797	156.427		8.37158	154.867
		8.75244	168.079		8.70361	170.512		8.84766	166.148		8.57178	160.978		8.48877	155.764		8.44482	154.078
		8.82324	168.498		8.76465	170.083		8.89893	165.545		8.61572	159.192		8.54248	154.844		8.50342	153.795
		8.90869	169.591		8.81836	169.902		8.95264	165.423		8.65967	158.328		8.58887	154.311		8.55713	152.928
		8.99658	170.579		8.87451	169.116		9.00879	165.486		8.70605	157.704		8.63037	153.153		8.60351	152.418
		9.11621	172.154		8.93066	168.738		9.07227	165.587		8.75488	157.428		8.67432	151.864		8.6499	151.743
		9.24561	174.176		8.9917	168.748		9.14551	166.61		8.80371	156.979		8.71826	151.017		8.69873	150.774
		9.34082	175.061		9.05029	169.117		9.23828	167.212		8.85254	156.623		8.76221	150.029		8.74756	149.165
		9.41162	174.967		9.10889	169.043		9.33594	168.59		8.90381	156.77		8.81348	149.794		8.79883	148.522
		9.46777	173.661		9.16748	169.525		9.44092	169.978		8.95508	156.763		8.8623	149.768		8.8501	148.148
		9.51172	172.753		9.22607	169.001		9.53857	171.355		9.00879	156.56		8.91602	150.21		8.90381	148.529
		9.55566	171.234		9.29932	169.352		9.61182	171.597		9.07471	156.668		8.97217	150.071		8.96484	149.547
		9.60693	170.449		9.38477	170.084		9.67529	171.473		9.15039	157.714		9.03076	149.96		9.03076	150.674
		9.65576	169.672		9.48242	171.876		9.72656	170.68		9.23828	159.697		9.09668	150.047		9.10645	150.506
		9.70703	168.994		9.58984	173.258		9.77295	169.649		9.33105	161.481		9.1748	150.388		9.18945	150.138
		9.75586	168.454		9.70215	174.764		9.81934	168.463		9.41895	162.666		9.26025	151.098		9.27979	150.603
		9.80957	168.338		9.79004	175.224		9.86328	167.871		9.49707	162.493		9.35547	152.443		9.39209	151.881
		9.87061	168.649		9.8584	175.13		9.90723	167.598		9.56299	161.879		9.45557	153.59		9.4873	153.615
		9.94141	169.094		9.91699	174.7		9.95361	167.192		9.62402	161.247		9.55078	154.547		9.5581	154.519
		10.0269	169.719		9.96826	173.939		10	166.82		9.67529	161.244		9.62891	154.702		9.61914	153.717
		10.1172	170.345		10.022	172.924		10.0488	166.562		9.72412	161.063		9.69726	153.938		9.67041	152.233
		10.2148	171.801		10.0708	172.102		10.0977	166.381		9.77295	160.875		9.75098	153.468		9.7168	151.193
		10.3125	173.042		10.1221	171.503		10.1538	166.58		9.81934	159.647		9.80225	152.494		9.76318	150.333
		10.3882	173.543		10.1709	171.167		10.2148	166.953		9.86816	158.83		9.85351	152.158		9.81201	150.502
		10.4492	173.246		10.2197	170.862		10.2783	167.072		9.92188	158.452		9.90479	152.206		9.86816	150.386
		10.4956	172.275		10.2734	170.73		10.3516	167.817		9.97559	158.575		9.9585	151.881		9.9292	150.142
		10.5444	171.423		10.3345	170.928		10.4321	169.306		10.0342	158.984		10.0098	151.482		9.99268	149.56
		10.5884	170.483		10.3955	170.888		10.5176	170.447		10.1001	159.581		10.0659	151.39		10.0635	149.377
		10.6348	169.909		10.4688	171.116		10.6104	171.34		10.1758	159.874		10.1245	151.093		10.1416	150.39
		10.6787	169.406		10.5493	172.374		10.6909	171.883		10.2637	161.169		10.188	151.075		10.2344	152.219
		10.7251	168.749		10.6348	173.31		10.7544	172.096		10.3638	163.184		10.271	152.025		10.332	154.064
		10.7715	168.136		10.7251	174.807		10.813	171.999		10.4785	164.823		10.3662	153.364		10.437	155.366
		10.8203	167.965		10.8081	175.392		10.8691	171.799		10.5933	166.306		10.4761	154.936		10.5273	155.143
		10.874	168.196		10.8862	175.971		10.9277	172.072		10.6836	166.243		10.5786	155.909		10.5957	154.212
		10.9326	168.356		10.957	175.909		10.9863	172.188		10.7495	165.849		10.6494	155.893		10.6494	154.077
		10.9961	168.699		11.0156	175.864		11.04	172.019		10.8032	165.037		10.708	155.487		10.6982	153.303
		11.0693	169.253		11.0669	175.313		11.0938	171.995		10.8496	164.281		10.7617	154.752		10.7398	153.148
		11.1475	170.125		11.1157	174.584		11.1523	171.964		10.896	163.25		10.8032	153.626		10.7837	152.516
		11.2427	171.842		11.167	173.873		11.2134	172.224		10.9424	162.134		10.8496	152.188		10.8301	150.921
		11.3452	173.555		11.2183	173.494		11.2817	172.022		10.9912	161.248		10.9058	152.148		10.8789	150.238
		11.4404	175.014		11.272	173.283		11.3525	172.756		11.04	160.709		10.9692	152.261		10.9253	149.828
		11.521	175.677		11.3281	173.205		11.4404	174.038		11.0938	160.637		11.0303	152.343		10.9766	149.847
		11.5845	175.622		11.3867	173.259		11.5454	176.169		11.1499	160.819		11.084	152.233		11.0229	150.208
		11.6406	174.95		11.4478	173.377		11.6602	178.535		11.2061	160.193		11.1352	151.274		11.0742	150.283
		11.6943	174.385		11.5161	173.994		11.7651	179.392		11.2695	160.082		11.189	150.839		11.1255	149.342
		11.748	173.872		11.5967	175.021		11.8457	179.648		11.3354	161.248		11.2476	150.98		11.1792	149.521
		11.7993	173.525		11.6846	175.871		11.9116	179.413		11.4087	162.32		11.311	151.586		11.2427	149.942
		11.853	173.092		11.7822	176.979		11.9727	179.22		11.4966	163.838		11.3843	152.551		11.3135	151.297
		11.9067	172.979		11.8896	178.519		12.0239	178.238		11.5991	165.005		11.4648	152.771		11.3916	152.361
		11.9653	173.214		11.9922	179.942		12.0728	177.616		11.7114	165.735		11.5601	153.399		11.4819	153.541
		12.0264	173.376		12.0703	180.521		12.1191	176.712		11.7993	166.617		11.6602	154.597		11.5894	154.25
		12.0923	173.525		12.1216	179.655		12.168	176.111		11.8677	166.641		11.7578	155.387		11.6919	155.704
		12.168	174.067		12.1655	178.534		12.2168	175.79		11.9238	166.683		11.8408	155.592		11.7725	156.832
		12.2607	175.222		12.207	177.063		12.2705	175.793		11.9727	165.677		11.9067	155.748		11.8408	157.217
		12.3657	176.7		12.2485	175.802		12.3267	175.671		12.0166	164.161		11.9604	154.665		11.8945	156.734
		12.478	178.193		12.2925	174.931		12.3828	175.241		12.0654	163.133		12.0093	153.952		11.9507	156.112
		12.5806	179.664		12.3438	174.993		12.4487	175.678		12.1167	162.888		12.0557	152.969		12.002	154.503
		12.6611	180.217		12.3999	174.799		12.5244	176.734		12.1729	163.141		12.0996	152.246		12.0581	153.958
		12.7197	179.71		12.4536	174.679		12.605	178.028		12.2339	163.454		12.1435	151.335		12.1167	153.958
		12.7661	178.38		12.5122	174.538		12.6953	179.279		12.2998	163.353		12.1899	150.839		12.1753	154.205
		12.8076	176.893		12.5732	174.613		12.7832	180.292		12.3706	163.791		12.2461	150.561		12.2412	155.289
		12.8491	175.707		12.644	175.109		12.8662	180.987		12.4512	164.792		12.3071	151.578		12.312	155.275
		12.8955	174.596		12.7271	176.4		12.9395	181.4		12.5415	166.428		12.3828	152.362		12.395	155.54
		12.9468	174.602		12.8198	177.703		13.0054	181.408		12.6416	167.56		12.4707	153.183		12.4878	156.428
		12.998	174.184		12.9224	179.558		13.0615	180.999		12.7441	168.392		12.5732	153.757		12.5928	157.822
		13.0493	173.969		13.0273	181.147		13.1152	180.545		12.8271	168.523		12.6733	154.819		12.7002	160.294
		13.1006	173.787		13.1104	182.698		13.1665	179.932		12.8906	168.118		12.7808	156.08		12.793	161.491
		13.1567	173.65		13.1836	183.031		13.2153	179.757		12.9443	167.712		12.876	157.702		12.8613	160.952
		13.2202	174.03		13.2471	182.815		13.2666	179.727		12.9932	167.169		12.9443	157.874		12.9102	159.029
		13.2886	174.433		13.3081	182.45		13.3228	179.251		13.0371	165.865		12.998	157.22		12.9541	157.763
		13.3643	175.221		13.3643	181.784		13.3789	179.087		13.0835	164.457		13.0469	155.119		12.9956	156.614
		13.4473	176.092		13.4131	182.087		13.4399	178.91		13.1299	163.734		13.0908	154.339		13.0396	156.727
		13.5352	177.074		13.4619	181.239		13.5034	179.227		13.1787	163.237		13.1396	153.487		13.081	156.227
		13.6279	178.535		13.5132	181.309		13.5791	180.045		13.2251	163.242		13.1836	153.836		13.1299	155.379
		13.7134	179.638		13.5669	180.722		13.6646	181.577		13.2764	163.148		13.2349	153.482		13.1763	154.195
		13.7842	179.903		13.6255	180.955		13.7598	183.244		13.3276	162.868		13.2861	152.85		13.2227	153.829
		13.8452	179.657		13.6963	181.547		13.8647	184.507		13.3789	163.091		13.3447	152.626		13.2715	154.157
		13.8965	178.97		13.7695	182.508		13.9722	186.24		13.4326	163.396		13.4033	153.052		13.3252	154.571
		13.9526	178.588		13.8501	183.546		14.0601	187.16		13.4888	163.103		13.4668	152.954		13.3911	155.453
		14.0137	178.557		13.9429	184.959		14.1211	187.49		13.5547	163.727		13.5327	154.028		13.4644	155.898
		14.0649	178.281		14.0356	186.788		14.1699	186.802		13.623	163.794		13.6108	154.393		13.5474	156.691
		14.1187	177.991		14.1333	188.367		14.2139	186.05		13.6963	164.673		13.6987	155.125		13.645	158.603
		14.1724	177.937		14.2114	189.472		14.2578	185.206		13.7891	166.458		13.7988	156.575		13.7476	161.096
		14.2285	178.098		14.2725	189.38		14.3018	184.455		13.8989	168.657		13.9062	158.59		13.8501	162.583
		14.292	178.305		14.3262	188.675		14.3506	184.572		13.9966	170.286		13.9941	159.784		13.9404	162.929
		14.3652	178.932		14.3701	187.875		14.4019	184.412		14.0771	170.578		14.0625	159.869		14.0088	162.01
		14.4482	179.993		14.4116	187.176		14.4531	184.554		14.1406	169.571		14.1138	158.878		14.0674	161.697
		14.541	181.363		14.458	186.798		14.5093	184.947		14.1943	169.152		14.1602	158.322		14.1187	162.04
		14.6436	183.066		14.5044	186.619		14.5679	185.53		14.2456	168.473		14.2017	157.354		14.1626	161.897
		14.7583	185.191		14.5532	186.462		14.6338	186.437		14.2944	168.043		14.2432	157.5		14.209	161.197
		14.8584	186.877		14.6069	186.234		14.7095	187.565		14.3481	167.288		14.2847	156.708		14.2554	159.483
		14.9243	186.631		14.6582	186.133		14.7949	188.88		14.4043	167.129		14.331	155.97		14.3042	158.151
		14.9756	185.649		14.7144	186.312		14.8877	190.462		14.4629	166.965		14.3799	155.463		14.3555	158.264
		15.0195	184.732		14.7729	186.841		14.9927	192.669		14.5312	167.394		14.4287	155.376		14.4141	158.621
		15.061	183.885		14.8315	187.137		15.0879	194.338		14.6094	168.646		14.4824	155.384		14.4775	159.928
		15.1025	183.029		14.8999	187.264		15.1807	195.842		14.6997	169.715		14.541	155.756		14.5581	160.271
		15.1489	182.286		14.978	188.167		15.2588	196.548		14.7949	170.739		14.6069	156.174		14.6509	161.256
		15.2002	182.191		15.061	189.265		15.3174	195.689		14.9023	172.569		14.6851	156.891		14.7534	161.837
		15.2563	182.501		15.1563	191.265		15.3687	195.765		15.0098	174.198		14.7778	158.295		14.8584	163.67
		15.3125	182.472		15.2612	193.092		15.415	194.672		15.0928	174.994		14.8901	160.153		14.9634	165.632
		15.3735	182.888		15.3442	193.878		15.4639	194.486		15.1538	174.372		15.0122	162.298		15.0464	166.186
		15.4419	183.152		15.4077	193.376		15.5127	193.887		15.2026	172.675		15.1172	163.115		15.1099	165.236
		15.5249	184.509		15.4614	192.732		15.5664	193.761		15.2466	171.486		15.2002	162.912		15.1611	164.11
		15.6274	186.187		15.5103	192.055		15.625	193.689		15.2905	170.365		15.2563	162.655		15.2026	163.075
		15.7446	188.989		15.5591	191.42		15.686	194.155		15.332	169.763		15.3052	162.311		15.2441	162.717
		15.8813	192.253		15.6128	190.908		15.7544	195.014		15.3735	169.303		15.3516	161.585		15.293	162.436
		15.9863	194.035		15.6689	190.876		15.8301	196.163		15.4175	168.594		15.4004	160.341		15.3418	161.354
		16.0522	193.488		15.7227	191.124		15.9106	197.132		15.4663	168.406		15.4565	159.47		15.3931	160.626
		16.0962	192.395		15.7788	191.274		16.0059	198.019		15.5151	168.469		15.5102	159.415		15.4443	160.049
		16.1401	191.249		15.8374	191.705		16.1035	199.423		15.5664	168.799		15.5615	159.522		15.498	160.232
		16.1792	190.33		15.896	191.841		16.189	200.917		15.6226	168.97		15.6152	159.596		15.5591	161.178
		16.2158	189.414		15.9619	192.327		16.2598	201.873		15.6836	169.507		15.669	159.444		15.625	161.466
		16.2573	188.744		16.0474	193.551		16.3184	201.647		15.7593	169.915		15.7275	159.205		15.7056	162.585
		16.3062	188.094		16.145	195.782		16.3672	200.279		15.8447	171.427		15.7959	159.767		15.7959	164.39
		16.3574	188.139		16.2573	198.263		16.4136	199.454		15.9424	173.275		15.8765	160.545		15.8887	165.725
		16.4136	188.231		16.3745	200.688		16.46	199.046		16.0498	175.542		15.957	161.843		15.9839	167.301
		16.4697	188.4		16.4795	202.132		16.5063	198.585		16.1548	177.227		16.0449	162.516		16.084	168.803
		16.5308	188.718		16.5527	202.672		16.5527	198.342		16.2402	178.296		16.1401	163.38		16.1597	168.921
		16.604	189.55		16.6089	202.043		16.604	198.349		16.3061	177.749		16.2256	164.384		16.228	169.299
		16.6919	190.855		16.6577	201.57		16.6553	198.34		16.3648	177.079		16.2964	164.324		16.2817	168.511
		16.7896	192.841		16.7041	200.747		16.709	197.954		16.4185	175.824		16.355	164.822		16.3281	168.46
		16.8994	195.24		16.7529	200.022		16.7651	198.308		16.4673	175.124		16.4038	164.488		16.3672	166.994
		16.9946	196.791		16.8066	198.974		16.8262	199.128		16.5137	174.261		16.4526	163.297		16.4038	165.824
		17.0679	197.061		16.8579	199.017		16.8921	199.563		16.5601	174.053		16.5039	162.688		16.4404	164.499
		17.1313	196.685		16.9116	199.218		16.9653	200.099		16.6089	173.949		16.5576	162.379		16.4893	164.625
		17.1802	196.134		16.9653	199.324		17.0459	201.381		16.6626	173.81		16.6138	162.587		16.5503	165.616
		17.2241	195.478		17.019	199.036		17.1338	203.052		16.7188	173.588		16.6748	163.218		16.6113	165.922
		17.2705	194.786		17.0801	199.038		17.2314	204.706		16.7847	173.215		16.7358	163.077		16.6797	165.813
		17.3193	194.227		17.1533	199.854		17.3242	206.2		16.8628	174.26		16.8018	163.089		16.7749	167.442
		17.3657	193.861		17.2388	201.85		17.3975	206.935		16.9482	176.01		16.8823	163.858		16.8799	169.537
		17.417	193.769		17.3291	203.377		17.4536	206.828		17.0508	178.146		16.9751	165.505		16.9898	172.421
		17.4658	193.428		17.4194	205.121		17.5049	206.265		17.1631	180.518		17.0752	167.221		17.1045	174.493
		17.5171	193.189		17.5024	205.898		17.5537	205.724		17.2656	181.779		17.1851	168.553		17.2119	175.632
		17.5708	193.197		17.5732	206.23		17.6099	206.078		17.3413	181.397		17.2852	169.366		17.29	175.672
		17.6294	193.597		17.6343	206.05		17.6636	205.951		17.4023	180.781		17.3682	169.751		17.3511	175.173
		17.6904	194.551		17.6855	205.923		17.7173	205.807		17.4512	180.22		17.4292	169.431		17.3999	173.638
		17.7588	195.41		17.7319	205.694		17.771	205.549		17.4927	179.657		17.478	169.016		17.4463	172.881
		17.8345	196.364		17.7783	204.948		17.8247	205.575		17.5342	179.052		17.522	168.082		17.4902	171.626
		17.9126	196.746		17.8271	204.323		17.8857	205.749		17.5806	178.348		17.561	166.89		17.5342	170.28
		18.0005	197.974		17.876	203.948		17.9468	206.37		17.6318	177.552		17.6025	165.692		17.583	169.792
		18.0957	199.908		17.9272	204.151		18.02	207.347		17.6855	177.352		17.6465	165.206		17.6367	169.949
		18.1714	201.232		17.981	204.38		18.1104	208.631		17.7417	177.173		17.6904	165.096		17.6904	170.533
		18.2324	201.3		18.0371	204.684		18.2104	210.663		17.7954	177.519		17.7393	164.9		17.7466	170.633
		18.2861	200.944		18.0957	204.871		18.3276	213.234		17.8516	178.181		17.7905	164.397		17.8052	170.413
		18.3398	200.637		18.1616	205.548		18.4399	215.723		17.9248	179.194		17.8418	164.221		17.8638	169.915
		18.396	200.12		18.2373	206.546		18.5327	216.713		18.0151	180.557		17.8955	164.252		17.9321	170.425
		18.4497	199.781		18.3179	207.863		18.6035	216.962		18.1104	181.988		17.9541	164.31		18.0029	171.222
		18.5059	200.129		18.4155	209.82		18.6572	216.357		18.2153	183.871		18.0151	165.212		18.0884	172.694
		18.5669	200.251		18.5254	211.85		18.7061	215.354		18.3154	185.718		18.0811	165.158		18.1811	173.746
		18.6255	200.534		18.6304	213.692		18.7524	214.568		18.4058	186.681		18.1567	165.756		18.2764	175.328
		18.689	200.756		18.7134	214.551		18.8013	214.051		18.4741	187.017		18.2398	166.7		18.352	176.192
		18.7598	201.622		18.7793	215.097		18.8525	213.368		18.5327	186.296		18.3496	168.666		18.4131	176.864
		18.8501	203.321		18.833	214.915		18.9062	213.158		18.5815	185.819		18.4619	170.817		18.4595	176.494
		18.9551	205.42		18.8818	214.132		18.96	213.032		18.6279	184.648		18.5449	171.781		18.5034	174.767
		19.0747	207.714		18.9307	213.386		19.0112	213.157		18.6645	183.583		18.6084	170.968		18.5449	173.914
		19.187	209.833		18.9795	213.051		19.0649	212.716		18.7012	182.527		18.6597	170.595		18.5889	173.078
		19.2773	210.838		19.0259	212.555		19.1284	213.016		18.7427	181.653		18.7085	169.825		18.6377	173.154
		19.3457	211.12		19.0771	212.418		19.2041	214.06		18.7964	181.965		18.7573	169.621		18.6914	173.896
		19.3994	210.551		19.1284	212.371		19.2871	215.719		18.8574	182.655		18.8061	169.216		18.7451	173.36
		19.4434	209.605		19.1846	212.655		19.3726	217.342		18.9185	183.419		18.8599	168.788		18.7988	172.813
		19.4873	208.455		19.2407	212.439		19.4556	218.371		18.9917	184.373		18.9209	168.46		18.8574	173.604
		19.5312	207.512		19.3042	212.991		19.5312	218.818		19.0918	185.978		18.9893	168.94		18.9258	175.129
		19.5752	206.805		19.3799	214.031		19.5972	218.875		19.2017	188.121		19.0601	169.854		19.0064	177.197
		19.624	206.333		19.4629	215.556		19.6558	219.13		19.314	190.388		19.1431	171.359		19.1064	178.716
		19.6753	205.967		19.5508	216.693		19.7095	219.188		19.4263	192.878		19.2456	172.129		19.2285	180.402
		19.7241	205.686		19.6436	218.146		19.7583	218.885		19.519	193.901		19.3604	173.905		19.3677	183.023
		19.7778	205.588		19.7363	219.722		19.8071	218.207		19.5898	194.067		19.4702	174.564		19.4971	186.026
		19.8315	206.037		19.8145	221.006		19.8535	217.746		19.6411	192.593		19.5605	176.45		19.5874	187.748
		19.895	206.378		19.8804	221.607		19.9023	217.584		19.6851	191.343		19.6265	176.711		19.6533	187.424
		19.9658	207.379		19.9414	221.672		19.9536	217.583		19.7241	190.118		19.6826	175.976		19.6997	185.833
		20.0488	208.914		19.9951	221.197		20.0122	218.036		19.7681	189.292		19.7314	174.736		19.7388	184.201
		20.1392	210.31		20.0464	220.598		20.0757	218.851		19.812	188.761		19.7778	173.698		19.7778	182.977
		20.2295	211.956		20.0977	220.305		20.1416	219.752		19.8584	188.127		19.8267	173.197		19.8218	182.543
		20.3149	213.282		20.1514	220.406		20.2075	220.526		19.9072	187.956		19.8706	173.552		19.8633	181.96
		20.3931	214.449		20.2075	220.711		20.2856	221.31		19.9634	188.057		19.917	172.648		19.9097	180.667
		20.4614	214.783		20.2686	220.772		20.3784	223.125		20.022	188.427		19.9658	171.911		19.9561	179.933
		20.5176	214.439		20.3418	221.438		20.4736	225.326		20.0806	188.712		20.0122	171.285		20.0049	180.004
		20.5688	214.091		20.4175	222.076		20.5859	227.497		20.1465	189.266		20.0635	170.903		20.0586	180.917
		20.6201	213.575		20.5054	224.149		20.686	229.032		20.2197	190.551		20.1172	171.51		20.1172	182.359
		20.6714	213.484		20.603	225.552		20.7617	229.929		20.2979	191.808		20.1782	172.863		20.1758	182.627
		20.7227	213.18		20.708	227.848		20.8228	230.24		20.3906	193.515		20.249	173.555		20.2393	182.432
		20.7764	213.243		20.8032	229.143		20.874	229.995		20.4858	195.304		20.3296	174.044		20.3076	183.192
		20.8374	213.656		20.8813	230.204		20.9253	229.498		20.5762	196.007		20.415	174.776		20.3857	184.59
		20.9009	214.132		20.9375	229.627		20.9741	229.158		20.647	196.574		20.5102	176.299		20.4688	186.584
		20.9668	214.828		20.9888	229.097		21.0254	228.327		20.708	196.164		20.6128	177.678		20.5542	188.086
		21.0449	215.924		21.0352	228.197		21.0767	227.767		20.7544	195.608		20.6982	178.879		20.6274	188.72
		21.1328	217.416		21.0791	227.444		21.1255	228.22		20.8032	195.29		20.7666	178.667		20.686	188.619
		21.2305	218.803		21.1255	226.697		21.1816	228.555		20.8496	194.758		20.8203	178.498		20.7422	188.651
		21.3379	220.993		21.1719	226.142		21.2402	228.478		20.896	193.857		20.874	178.214		20.7935	189.069
		21.4453	223.512		21.2183	225.753		21.2988	228.682		20.9448	193.527		20.9277	178.745		20.8472	188.997
		21.5283	224.888		21.2646	225.718		21.3672	229.548		20.9985	193.428		20.9766	178.083		20.8984	188.445
		21.5894	224.719		21.3135	225.53		21.4429	231.098		21.0498	193.449		21.0254	177.531		20.9546	188.372
		21.6333	223.646		21.3647	225.584		21.5283	232.201		21.1011	193.508		21.0791	176.499		21.0181	188.496
		21.6748	222.568		21.416	225.737		21.6138	233.285		21.1645	193.807		21.1328	176.944		21.0889	188.807
		21.7187	221.762		21.4697	226.19		21.709	234.674		21.2354	194.98		21.189	177.604		21.1694	189.524
		21.7676	221.364		21.5259	226.472		21.7993	236.667		21.3306	196.713		21.25	178.168		21.2744	190.667
		21.8164	220.953		21.5869	227.177		21.875	237.664		21.4404	199.242		21.3208	178.596		21.3916	193.408
		21.8677	221.057		21.6553	227.727		21.9385	237.963		21.5649	201.96		21.3965	179.217		21.5039	195.896
		21.9214	221.039		21.7334	229.094		21.9971	237.897		21.6992	204.609		21.4819	179.63		21.6113	197.667
		21.9751	221.308		21.8262	230.945		22.0435	236.988		21.8018	206.025		21.5771	181.782		21.6919	198.012
		22.0337	222.004		21.9287	233.677		22.0947	236.437		21.8799	205.857		21.6773	183.568		21.7529	196.359
		22.0996	222.514		22.0239	236.068		22.1484	236.384		21.9434	205.286		21.7676	184.639		21.7993	195.085
		22.1753	223.604		22.0996	237.125		22.2095	236.863		21.9898	204.212		21.8384	184.462		21.8433	193.96
		22.2583	224.883		22.1631	237.201		22.2754	237.535		22.0337	202.594		21.8945	183.856		21.8848	193.267
		22.3584	226.905		22.2192	237.048		22.3364	237.84		22.0752	201.184		21.9409	183.203		21.9263	192.322
		22.478	229.935		22.2778	236.866		22.3999	237.754		22.1191	200.427		21.98	183.034		21.9727	191.265
		22.5806	232.066		22.3315	236.684		22.4756	238.617		22.1631	199.498		22.0215	182.429		22.019	190.124
		22.6636	233.349		22.3901	236.8		22.5659	240.423		22.2095	199.578		22.0679	182.301		22.0679	190.145
		22.7344	233.694		22.4512	237.27		22.666	242.597		22.2559	199.213		22.1216	181.633		22.1167	190.992
		22.793	233.532		22.5146	237.78		22.7686	244.607		22.3071	198.844		22.1777	181.637		22.1655	191.351
		22.8394	232.827		22.583	238.691		22.8589	245.805		22.3608	198.824		22.2314	181.708		22.2192	190.836
		22.8833	231.789		22.6636	239.434		22.9321	246.532		22.4219	199.345		22.2876	182.263		22.2778	190.94
		22.9272	230.971		22.7539	240.841		22.9883	246.452		22.4878	200.056		22.3462	182.459		22.3486	191.521
		22.9736	230.231		22.8442	242.174		23.0347	245.816		22.5586	201.103		22.4121	183.018		22.4268	192.788
		23.0249	230.162		22.9419	244.077		23.0786	244.654		22.6318	201.927		22.4927	183.758		22.5146	194.698
		23.0811	230.37		23.042	246.037		23.1226	244.102		22.7148	203.165		22.5855	185.538		22.6147	196.631
		23.1396	230.784		23.1201	247.242		23.1689	243.693		22.8003	204.637		22.6855	187.076		22.7197	198.535
		23.1982	231.269		23.186	247.216		23.2153	243.806		22.876	205.778		22.7954	189		22.8125	200.016
		23.269	231.529		23.2397	246.792		23.2617	243.298		22.9395	206.284		22.8906	189.805		22.8882	201.025
		23.352	233.076		23.2886	246.128		23.3081	242.661		22.998	205.994		22.9639	190.303		22.9492	201.22
		23.4399	234.915		23.3325	245.556		23.3569	242.298		23.0493	205.532		23.0225	190.604		23.0005	200.995
		23.5278	236.807		23.3765	244.809		23.4058	242.596		23.1006	205.28		23.0737	190.091		23.0493	200.316
		23.6133	237.972		23.4229	244.304		23.4619	243.513		23.1543	205.416		23.1152	188.914		23.0982	199.524
		23.689	239.017		23.4741	243.984		23.5205	244.466		23.2129	205.818		23.1567	188.128		23.1518	199.782
		23.7524	239.186		23.5254	244.035		23.5815	245.095		23.2739	205.686		23.2007	187.151		23.2031	200.105
		23.8062	238.862		23.5767	243.867		23.6475	245.502		23.3423	206.079		23.2471	187.407		23.2544	200.201
		23.855	238.19		23.6304	244.521		23.7231	246.336		23.4106	206.718		23.2959	187.274		23.3105	200.5
		23.8989	237.65		23.689	245.071		23.8062	248.514		23.4888	207.713		23.3496	187.323		23.374	200.949
		23.9453	237.239		23.7549	245.926		23.9038	251.11		23.5718	209.268		23.4058	187.393		23.4448	202.098
		23.9941	237.093		23.833	246.898		24.0039	253.666		23.6694	210.453		23.4717	187.882		23.5327	203.802
		24.043	237.155		23.9185	248.804		24.0845	255.099		23.7769	212.785		23.5449	188.67		23.6279	206.374
		24.0918	236.895		24.0137	251.348		24.1528	255.579		23.8843	214.587		23.6304	190.338		23.7354	208.079
		24.1455	236.898		24.1211	254.022		24.2114	255.769		23.9722	215.59		23.7305	192.071		23.8232	209.548
		24.1992	237.235		24.2212	256.102		24.2676	256.029		24.0405	215.629		23.8452	194.21		23.8843	210.391
		24.2578	237.936		24.2993	256.969		24.3237	256.492		24.0918	214.739		23.96	196.09		23.9429	210.085
		24.3213	238.76		24.3604	257.34		24.3799	256.581		24.1357	213.07		24.0503	197.677		23.9941	209.576
		24.3921	239.482		24.4116	257.223		24.4409	256.497		24.1748	212.053		24.1162	197.794		24.0381	208.846
		24.4727	240.972		24.458	256.899		24.502	256.717		24.2163	211.183		24.1675	197.68		24.082	208.19
		24.5654	242.859		24.4995	256.229		24.5679	257.412		24.2602	210.633		24.2114	196.351		24.1406	208.091
		24.6753	245.488		24.5459	255.451		24.6411	258.406		24.3066	210.395		24.2554	195.266		24.2065	208.85
		24.7827	248.304		24.5923	255.028		24.7217	260.322		24.3579	210.173		24.3018	194.198		24.2651	209.475
		24.8584	249.578		24.6436	255.071		24.812	261.826		24.4067	210.098		24.3506	194.299		24.3189	209.15
		24.917	249.352		24.6997	255.62		24.917	263.852		24.4605	210.109		24.4043	194.66		24.3701	208.737
		24.9658	248.56		24.7583	256.262		25.0171	265.768		24.519	210.72		24.458	195.293		24.4238	208.75
		25.0122	247.933		24.8242	256.697		25.1099	267.74		24.5801	211.287		24.5166	195.371		24.4849	209.239
		25.0659	247.549		24.9023	257.839		25.1807	268.335		24.6509	212.024		24.5776	194.947		24.5532	209.82
		25.1172	247.461		24.9927	259.766		25.2417	267.868		24.7339	213.118		24.646	195.441		24.6289	211.216
		25.1709	247.529		25.1025	262.968		25.2881	267.187		24.8267	214.832		24.7192	196.039		24.7119	211.944
		25.2246	247.37		25.2222	266.141		25.3345	266.4		24.9243	216.812		24.7998	197.141		24.8047	213.408
		25.2808	247.423		25.3345	268.97		25.3784	265.47		25.0269	219.412		24.8828	198.903		24.9048	215.12
		25.3418	247.946		25.4175	269.688		25.4224	264.821		25.1148	220.492		24.9707	199.594		25.0024	216.649
		25.4028	248.623		25.4761	269.333		25.4712	264.67		25.1904	220.734		25.0586	200.929		25.0855	218.143
		25.4785	249.576		25.52	268.564		25.5225	264.74		25.249	220.365		25.1392	201.398		25.1514	218.477
		25.5713	251.373		25.5591	267.835		25.5737	264.268		25.3027	219.557		25.2075	201.759		25.2026	217.992
		25.6787	253.506		25.5981	266.942		25.6274	264.54		25.354	219.135		25.2612	201.756		25.249	217.073
		25.7959	256.436		25.6421	265.863		25.6812	265.102		25.4053	218.614		25.3052	201.149		25.2954	215.536
		25.9033	259.012		25.6958	265.208		25.7422	266.08		25.4541	218.353		25.3442	199.783		25.3393	215.127
		25.9888	260.534		25.7495	265.457		25.813	266.772		25.5029	218.249		25.3809	199.615		25.3809	214.734
		26.0522	260.512		25.8032	265.998		25.8911	267.905		25.5566	218.027		25.4175	198.561		25.4321	214.305
		26.106	259.643		25.8594	266.397		25.9766	269.716		25.6177	218.371		25.4639	198.306		25.4883	214.269
		26.1523	258.646		25.9204	267.005		26.0742	271.926		25.6836	218.899		25.52	198.312		25.5493	214.607
		26.2012	257.726		25.9937	267.776		26.1792	273.896		25.7617	220.026		25.5835	198.781		25.625	215.045
		26.2524	257.295		26.0718	269.084		26.2671	275.303		25.852	221.795		25.647	199.714		25.7105	216.729
		26.3037	257.205		26.1548	270.68		26.3379	275.677		25.957	223.711		25.7349	201.227		25.813	218.834
		26.355	256.622		26.2427	272.309		26.394	275.144		26.0547	225.833		25.852	203.297		25.9204	221.592
		26.4087	256.742		26.3354	274.35		26.4453	274.898		26.1328	226.461		25.979	206.175		26.0254	223.38
		26.4624	256.554		26.4258	275.763		26.4893	274.835		26.1914	226.437		26.1108	208.484		26.123	224.274
		26.5186	256.544		26.499	276.666		26.5356	274.964		26.25	225.851		26.2207	210.158		26.1939	224.279
		26.582	256.86		26.5625	277.198		26.5845	274.917		26.2964	225.187		26.2939	210.771		26.25	223.724
		26.6553	257.776		26.6162	277.442		26.6357	274.603		26.3379	224.54		26.3501	210.522		26.2988	222.196
		26.7432	259.395		26.6699	277.104		26.687	274.966		26.3867	224.017		26.394	209.104		26.3452	221.539
		26.8286	260.994		26.7236	276.522		26.7456	275.637		26.4526	223.931		26.4355	207.797		26.3892	220.375
		26.9165	262.426		26.7749	275.991		26.8091	276.562		26.5186	224.369		26.477	206.724		26.438	219.917
		26.9946	263.392		26.8335	276.114		26.8799	277.491		26.5747	224.224		26.521	206.09		26.4893	219.883
		27.063	263.849		26.8921	276.813		26.958	278.819		26.6309	224.053		26.5698	205.711		26.5454	219.645
		27.124	264.201		26.9507	277.287		27.0532	280.775		26.6821	224.329		26.6235	206.07		26.604	219.934
		27.1753	263.932		27.0093	277.438		27.1582	283.253		26.7383	224.068		26.6773	205.932		26.6626	219.446
		27.2217	263.577		27.0728	277.804		27.2705	285.741		26.7993	224.359		26.7334	205.577		26.7236	219.934
		27.2656	262.938		27.1484	279.007		27.3706	287.329		26.8701	224.918		26.7871	205.662		26.7895	220.734
		27.3169	262.762		27.2412	280.974		27.4463	288.051		26.9482	225.726		26.8457	205.948		26.8652	221.36
		27.3682	262.814		27.3413	283.235		27.4976	287.506		27.0312	227.092		26.9165	206.914		26.9507	222.775
		27.4219	262.924		27.4487	285.653		27.5415	286.542		27.124	228.786		26.9995	208.25		27.0483	224.9
		27.4829	263.374		27.5537	287.898		27.583	285.875		27.2192	230.658		27.0923	209.233		27.1558	227.284
		27.5464	264.01		27.6343	289.387		27.6294	285.856		27.3096	231.887		27.1899	210.909		27.2461	228.581
		27.6147	264.963		27.6904	289.64		27.6782	286.184		27.3828	232.234		27.2803	212.179		27.312	228.349
		27.6904	266.454		27.7368	289.08		27.7344	286.209		27.4414	231.884		27.356	213.104		27.3584	226.809
		27.7686	268.114		27.7808	287.982		27.7881	286.214		27.4902	231.234		27.417	213.334		27.4023	225.609
		27.8638	270.301		27.8247	286.946		27.8467	286.997		27.5391	230.301		27.4683	213.253		27.4463	224.524
		27.9712	272.753		27.8711	286.497		27.9077	288.341		27.583	229.861		27.5122	212.35		27.4902	224.113
		28.0835	275.318		27.9199	286.742		27.9761	289.329		27.6294	229.538		27.5561	212.081		27.5366	223.732
		28.1738	277.324		27.9736	286.811		28.0518	290.233		27.6758	229.51		27.6025	211.731		27.5855	223.627
		28.2422	277.916		28.0273	287.166		28.1372	291.556		27.7295	229.655		27.6538	211.985		27.6343	223.352
		28.3008	278.121		28.0859	286.982		28.2275	294.016		27.7881	229.888		27.71	212.448		27.6855	222.851
		28.3521	277.499		28.1372	286.938		28.3203	295.987		27.854	230.213		27.7686	213.023		27.7417	223.619
		28.4009	276.805		28.1958	287.065		28.4106	297.714		27.9346	231.412		27.8296	213.286		27.8003	224.03
		28.4473	276.607		28.2617	288.172		28.4888	299.128		28.0273	233.235		27.9004	213.707		27.8711	225.269
		28.4985	276.235		28.335	289.197		28.5571	299.47		28.1274	235.455		27.9736	214.528		27.9517	226.184
		28.5498	276.094		28.4204	290.579		28.6157	299.149		28.2324	237.257		28.0566	215.262		28.0469	227.658
		28.6035	276.136		28.5156	292.644		28.6694	298.789		28.3398	239.167		28.1543	217.124		28.1592	230.368
		28.6621	276.267		28.606	294.812		28.7256	298.975		28.4253	239.639		28.2715	219.468		28.2812	233.488
		28.7256	276.939		28.6792	296.563		28.7793	299.29		28.4912	239.046		28.3911	221.659		28.3765	235.105
		28.7891	277.586		28.7378	297.247		28.833	299.616		28.5474	238.366		28.4888	223.773		28.4448	235.696
		28.8647	279.012		28.7866	297.079		28.8892	300.273		28.5938	237.115		28.5596	223.705		28.4985	234.631
		28.9478	280.431		28.8306	296.151		28.9478	300.596		28.6401	236.39		28.6133	223.102		28.5474	233.673
		29.0283	281.689		28.8745	295.439		29.0088	301.133		28.6865	235.679		28.6597	221.729		28.5962	232.739
		29.1162	283.324		28.9233	295.233		29.0649	301.777		28.7354	234.765		28.7036	220.68		28.6499	232.459
		29.209	285.615		28.9722	295.503		29.1357	302.228		28.7866	234.2		28.7476	220.127		28.7061	232.193
		29.292	287.588		29.0283	296.072		29.2188	304.079		28.8403	233.727		28.7939	219.986		28.7573	232.353
		29.3604	288.099		29.082	296.314		29.3066	305.64		28.8965	233.48		28.8428	219.066		28.8135	231.704
		29.4287	288.233		29.1357	296.544		29.4116	308.329		28.9551	233.568		28.8916	219.005		28.8672	231.508
		29.4849	287.658		29.1919	297.459		29.5215	310.77		29.0161	233.958		28.9429	218.535		28.9258	231.209
		29.5337	287.468		29.2554	298.45		29.6143	312.603		29.0796	234.839		28.9966	218.507		28.9868	231.596
		29.585	287.181		29.3311	300.079		29.6851	312.611		29.1528	235.655		29.0552	218.585		29.0576	232.432
		29.6362	287.695		29.4336	302.121		29.7339	311.99		29.2383	236.919		29.126	219.047		29.1357	233.675
		29.6899	287.661		29.5508	305.451		29.7778	310.88		29.3359	238.748		29.2017	219.938		29.2163	235.437
		29.7461	287.33		29.6899	309.641		29.8218	310.548		29.4434	240.488		29.2822	220.893		29.3066	237.655
		29.8047	287.34		29.812	313.849		29.8657	310.543		29.5312	241.484		29.3726	222.048		29.4019	239.075
		29.873	288.29		29.8926	315.332		29.9146	310.183		29.5972	241.778		29.4702	223.848		29.4824	240.278
		29.9512	290.14		29.9512	314.653		29.9683	310.062		29.6484	240.864		29.5581	224.829		29.5459	239.795
		30.0366	292.176		29.9976	313.107		30.0171	310.252		29.6948	240.052		29.6289	225.029		29.602	239.275
		30.1294	293.94		30.0366	311.668		30.0732	310.785		29.7388	239.041		29.6875	224.299		29.6484	238.358
		30.227	295.892		30.0781	310.669		30.1318	311.524		29.7803	238.162		29.7363	223.877		29.6948	238.148
		30.3101	297.769		30.1245	310.392		30.188	311.636		29.8267	237.621		29.7827	223.877		29.7461	238.341
		30.3809	299.095		30.1709	310.231		30.249	312.313		29.8755	237.101		29.834	223.546		29.7974	238.299
		30.4346	298.94		30.2197	310.049		30.3174	313.884		29.9243	237.218		29.8877	223.163		29.8535	237.888
		30.4858	298.511		30.2686	309.885		30.3931	315.352		29.9756	236.797		29.9414	222.764		29.9145	238.676
		30.5322	297.823		30.3198	310.35		30.481	316.967		30.0342	237.041		30	222.306		29.978	238.379
		30.5762	297.539		30.376	311.042		30.5762	319.382		30.0977	237.269		30.0537	222.623		30.0464	239.485
		30.6226	297.232		30.4419	312.16		30.6616	321.254		30.1709	237.59		30.1123	222.863		30.1245	240.806
		30.6689	297.297		30.5151	313.509		30.7324	322.265		30.2539	238.815		30.1807	223.752		30.2197	241.882
		30.7153	297.365		30.5981	315.19		30.7886	322.269		30.354	241.159		30.2612	224.708		30.3223	243.566
		30.7642	296.839		30.686	317.173		30.8325	321.656		30.4688	243.476		30.3564	226.271		30.4321	246.084
		30.813	296.751		30.7666	319.005		30.8789	321.269		30.5811	245.756		30.459	228.218		30.5322	248.01
		30.8618	296.996		30.8472	320.764		30.9253	321.088		30.6738	246.695		30.564	230.501		30.6128	248.985
		30.9131	297.816		30.9204	321.895		30.9741	321.544		30.7398	245.752		30.6519	231.542		30.6738	249.06
		30.9741	298.951		30.9814	322.408		31.0229	321.734		30.791	244.97		30.7227	231.488		30.7227	247.654
		31.04	299.854		31.04	322.148		31.0767	321.592		30.8374	244.314		30.7764	231.105		30.7617	245.928
		31.1108	300.979		31.0913	322.175		31.1304	322.044		30.8838	243.471		30.8276	230.991		30.8032	244.127
		31.1865	302.376		31.145	322.476		31.1841	322.763		30.9351	242.53		30.874	231.062		30.8472	242.954
		31.272	304.612		31.1987	322.67		31.2476	323.642		30.9912	241.87		30.9204	230.5		30.8936	242.157
		31.3745	307.484		31.2524	322.729		31.3208	324.607		31.0498	241.861		30.9668	229.709		30.9399	241.497
		31.477	310.474		31.311	323.035		31.416	327		31.106	242.176		31.0156	228.856		30.9888	241.225
		31.5601	312.185		31.3745	323.826		31.5259	330.221		31.1621	242.637		31.0669	227.653		31.0376	241.193
		31.626	312.803		31.4453	324.653		31.6528	333.883		31.2183	242.743		31.1182	228.31		31.0913	241.657
		31.6772	312.951		31.5259	326.535		31.7749	336.948		31.2842	242.465		31.1719	228.718		31.145	241.948
		31.7261	312.832		31.6138	328.442		31.8701	338.417		31.3574	242.724		31.2256	229.082		31.2012	242.184
		31.7725	312.223		31.7065	331.039		31.936	338.253		31.4355	243.526		31.2866	229.097		31.2598	241.92
		31.8213	311.512		31.8042	333.358		31.9873	337.253		31.5186	245.297		31.3525	229.849		31.3257	241.78
		31.8774	311.562		31.9067	335.819		32.0312	336.593		31.6138	246.869		31.4282	230.717		31.4038	243.367
		31.9434	312.68		31.9922	337.907		32.0728	336.174		31.7041	248.051		31.5088	231.753		31.4893	245.399
		32.0142	314.138		32.0605	338.411		32.1167	336.08		31.7822	248.405		31.5991	232.705		31.6089	247.939
		32.0972	315.711		32.1118	338.076		32.1631	335.674		31.8457	248.323		31.7017	234.386		31.7188	250.335
		32.2046	318.313		32.1558	337.118		32.2119	335.587		31.8994	247.323		31.7993	236.121		31.7969	250.916
		32.3169	321.617		32.1973	336.107		32.2656	336.114		31.9482	246.624		31.8799	237.272		31.8579	250.522
		32.439	325.13		32.2412	335.656		32.3218	336.95		31.9971	245.581		31.9409	236.792		31.9067	250.313
		32.5439	328.146		32.29	335.224		32.3755	337.049		32.0483	244.86		31.9946	235.9		31.9531	249.358
		32.6221	329.185		32.3413	335.296		32.4341	337.741		32.0996	244.649		32.0459	234.76		31.9971	248.579
		32.6807	328.784		32.3975	335.395		32.5024	339.242		32.1533	244.777		32.0947	233.816		32.0459	248.267
		32.7246	327.434		32.4536	335.911		32.5806	341.402		32.2144	245.094		32.146	233.374		32.0996	247.817
		32.7637	326.134		32.5122	336.408		32.666	343.218		32.2803	245.18		32.2022	233.695		32.1606	248.166
		32.8003	325.287		32.5732	337.169		32.7515	344.832		32.3584	245.683		32.2607	233.434		32.2217	248.811
		32.8369	324.081		32.6416	338.144		32.8369	346.813		32.4487	246.898		32.3218	233.577		32.2925	249.194
		32.876	323.253		32.7148	338.989		32.9175	348.579		32.5537	248.752		32.3852	233.349		32.373	250.136
		32.9248	322.795		32.7979	340.828		32.9834	349.66		32.666	250.944		32.4609	234.002		32.4756	251.555
		32.9712	322.624		32.8931	343.28		33.0396	349.815		32.7783	253.091		32.5537	235.315		32.5903	254.598
		33.02	322.781		32.9907	345.812		33.0933	349.739		32.8687	253.894		32.6587	237.356		32.7002	256.861
		33.0737	322.673		33.0811	347.972		33.1445	349.642		32.9321	253.357		32.7637	239.115		32.7954	258.791
		33.1299	323.425		33.1592	349.277		33.1958	349.987		32.9834	251.996		32.8516	240.232		32.8687	258.997
		33.1885	323.824		33.2275	349.854		33.2495	350.669		33.0273	250.664		32.915	239.975		32.9273	257.684
		33.2495	324.426		33.2886	350.056		33.3057	350.862		33.0664	248.967		32.9712	239.758		32.9785	256.982
		33.3179	325.752		33.3447	349.672		33.3643	351.056		33.1055	247.494		33.0102	238.906		33.0249	255.723
		33.4009	327.814		33.396	349.207		33.4277	351.687		33.1494	246.323		33.0518	237.464		33.0713	254.272
		33.501	330.823		33.4473	348.53		33.4961	352.962		33.1934	245.658		33.1055	236.586		33.1152	253.481
		33.6133	333.882		33.4961	348.109		33.5791	355.238		33.2398	245.066		33.169	236.546		33.1592	252.342
		33.7183	336.728		33.5498	347.943		33.6694	357.411		33.2861	244.777		33.2324	236.903		33.2031	251.944
		33.8086	338.785		33.6035	348.106		33.7646	359.547		33.335	244.368		33.291	237.682		33.2495	251.56
		33.8745	339.868		33.667	348.528		33.8623	361.664		33.3862	243.742		33.3496	237.853		33.2959	251.077
		33.9258	339.876		33.7329	349.31		33.96	363.671		33.4399	243.589		33.4058	237.714		33.3472	251.476
		33.9673	339.174		33.8086	350.041		34.043	365.118		33.4961	243.973		33.4644	237.531		33.4009	250.873
		34.0137	338.357		33.8989	352.053		34.1064	365.476		33.5547	244.534		33.523	237.585		33.4741	250.94
		34.0601	337.611		33.999	354.496		34.1602	365.14		33.623	245.179		33.5913	238.502		33.5596	252.717
		34.1089	337.492		34.104	357.547		34.2065	364.531		33.6987	246.234		33.6694	239.892		33.6548	254.018
		34.1675	337.712		34.1992	359.849		34.2505	364.27		33.7842	247.909		33.7598	241.18		33.7598	255.668
		34.2334	338.411		34.2773	361.006		34.2969	364.52		33.8989	250.231		33.8648	242.859		33.8623	257.19
		34.2993	339.387		34.3335	360.68		34.3481	364.365		33.999	252.354		33.9697	244.534		33.9453	258.84
		34.3774	340.829		34.375	359.716		34.4019	364.464		34.0723	252.614		34.0503	246.368		34.0112	258.536
		34.4653	342.876		34.4141	358.732		34.458	364.962		34.1309	251.511		34.1138	245.843		34.0698	257.731
		34.5703	345.551		34.4531	357.825		34.5142	365.75		34.1821	250.621		34.1675	245.284		34.126	256.729
		34.6826	348.658		34.4995	357.259		34.5776	366.621		34.231	249.987		34.2139	243.871		34.1748	255.933
		34.79	351.227		34.5459	356.735		34.6436	367.46		34.2798	249.387		34.2602	242.68		34.2261	254.603
		34.8706	352.704		34.5972	356.692		34.7168	368.856		34.3311	248.852		34.3091	242.833		34.2798	253.943
		34.9316	352.522		34.6509	357.18		34.7949	370.78		34.3921	248.097		34.3555	242.875		34.3335	253.142
		34.9756	351.912		34.7021	357.618		34.8804	372.544		34.4531	248.539		34.4043	242.646		34.3897	252.388
		35.0171	350.937		34.7583	357.912		34.9707	374.494		34.5215	248.934		34.4556	242.27		34.4458	252.325
		35.0586	349.982		34.8193	358.315		35.061	376.543		34.5923	249.9		34.5142	241.753		34.5044	252.257
		35.1025	348.968		34.8901	359.281		35.1416	377.628		34.6777	250.579		34.5825	242.301		34.5752	253.564
		35.1562	348.137		34.978	361.345		35.2148	378.03		34.7827	252.516		34.6606	243.506		34.6558	255.014
		35.21	348.381		35.0708	363.975		35.2759	377.84		34.8999	254.254		34.7559	244.987		34.7461	255.809
		35.2637	348.731		35.166	366.589		35.332	377.52		35.0171	256.637		34.856	246.56		34.8511	257.188
		35.3149	349.08		35.2612	368.902		35.3857	377.654		35.1074	257.462		34.9585	247.899		34.956	258.2
		35.3711	349.146		35.3516	370.805		35.4395	378.337		35.1782	257.632		35.0635	249.127		35.0391	258.789
		35.437	349.931		35.4248	371.785		35.4932	378.624		35.2368	256.242		35.1465	250.366		35.1025	258.848
		35.5127	351.525		35.4883	372.079		35.5469	378.661		35.2808	254.568		35.21	250.125		35.1538	257.828
		35.5957	353.509		35.5396	371.933		35.5981	378.874		35.3247	253.302		35.2637	249.431		35.1977	256.627
		35.6885	355.894		35.5859	371.184		35.6567	379.682		35.3662	252.178		35.3149	247.584		35.2417	255.885
		35.7935	358.64		35.6348	370.693		35.7202	380.599		35.4077	250.978		35.3613	246.761		35.2881	254.586
		35.8911	361.18		35.6787	370.062		35.791	381.697		35.4541	249.859		35.4053	246.106		35.3369	253.731
		35.979	362.939		35.7251	369.766		35.8765	383.599		35.498	249.118		35.4565	245.957		35.3857	253.197
		36.0449	363.829		35.7764	369.485		35.9741	386.37		35.5444	248.694		35.5078	245.183		35.4419	252.95
		36.1035	363.885		35.8301	369.66		36.0767	389.12		35.5957	248.925		35.564	244.901		35.4956	253.43
		36.1572	363.595		35.896	370.179		36.1792	391.204		35.6519	249.427		35.6201	244.429		35.5518	253.339
		36.2109	363.31		35.9717	371.632		36.2695	392.141		35.7129	249.74		35.6812	245.118		35.6128	253.863
		36.2622	362.971		36.0571	373.385		36.3379	391.509		35.7837	249.827		35.7471	245.214		35.686	253.953
		36.3159	362.569		36.1499	376.017		36.3843	390.091		35.8618	250.532		35.8203	245.839		35.7739	254.925
		36.3721	362.598		36.25	378.588		36.4258	388.941		35.9522	252.13		35.9033	246.75		35.8667	256.675
		36.4282	362.718		36.3525	380.936		36.4648	388.756		36.0547	254.733		35.9888	247.486		35.9766	258.675
		36.4819	363.02		36.4453	382.95		36.5063	388.628		36.1572	256.81		36.0791	248.739		36.0889	260.989
		36.543	363.381		36.5112	383.379		36.5503	387.927		36.2378	257.24		36.1719	250.283		36.1768	262.522
		36.6211	364.678		36.5649	382.959		36.5942	387.528		36.3037	256.511		36.2476	250.395		36.2402	261.409
		36.7017	366.354		36.6113	382.235		36.6455	388.138		36.3599	255.716		36.3086	250.089		36.294	260.353
		36.7993	368.481		36.6577	381.221		36.6943	388.734		36.4136	255.023		36.3623	248.731		36.3355	258.601
		36.897	371.015		36.7114	380.998		36.7456	388.817		36.4648	254.107		36.4111	247.428		36.377	257.553
		36.9946	373.357		36.7627	380.825		36.8042	389.463		36.5161	253.369		36.4575	246.937		36.4185	256.557
		37.0728	374.728		36.8188	381.18		36.8701	391.351		36.5674	252.241		36.5063	246.316		36.4648	255.414
		37.1313	374.734		36.8726	381.211		36.9482	392.868		36.6235	251.237		36.5576	245.439		36.5137	254.619
		37.1777	374.024		36.9287	381.043		37.0361	394.718		36.6797	250.92		36.6089	244.943		36.5649	254.839
		37.2192	372.834		36.9897	380.884		37.1289	397.539		36.7407	251.906		36.6626	244.53		36.6235	254.225
		37.2632	371.808		37.0532	381.274		37.2241	400.411		36.8091	252.149		36.7188	245.222		36.6846	254.589
		37.3071	370.951		37.124	382.575		37.3218	402.78		36.8823	252.842		36.7798	245.526		36.7529	255.205
		37.3535	370.848		37.2046	384.16		37.4072	404.02		36.9653	253.245		36.8506	245.952		36.8335	256.461
		37.4072	370.874		37.29	386.104		37.4756	404.488		37.0581	254.338		36.9312	247.051		36.9263	257.488
		37.4609	371.155		37.3901	387.865		37.5317	404.215		37.1582	255.888		37.0264	248.873		37.0337	260.141
		37.5195	371.613		37.4976	390.301		37.5806	403.943		37.2583	257.586		37.1338	250.738		37.1509	262.347
		37.5806	372.035		37.5806	392.009		37.6318	404.076		37.3364	258.249		37.2485	253.558		37.251	263.722
		37.6416	372.663		37.644	392.544		37.6782	404.096		37.3975	257.563		37.3462	254.679		37.3242	263.416
		37.7075	373.419		37.6904	391.832		37.7222	403.584					37.4194	254.812		37.3755	263.078
		37.7832	374.696		37.7368	390.717		37.7686	403.432					37.478	253.325		37.417	261.04
		37.8687	376.551		37.7832	389.507		37.8198	403.715					37.5293	252.888		37.4585	259.5
		37.9663	379.061		37.8271	388.772		37.8784	404.26					37.5757	251.881		37.5024	258.539
		38.0591	381.629		37.8735	388.322		37.9443	405.036					37.6221	251.401		37.5537	258.173
		38.1348	383.069		37.9248	388.404		38.0176	406.593					37.6709	250.463		37.605	257.859
		38.1982	383.345		37.9736	388.157		38.1055	408.936					37.7197	249.408		37.6611	258.095
		38.2471	382.776		38.0249	387.678		38.2056	411.435					37.7637	248.729		37.7148	257.811
		38.2935	381.953		38.0811	387.723		38.3081	413.255					37.8125	248.427		37.7734	257.384
		38.3398	381.384		38.1445	388.525		38.4106	414.355					37.8638	248.154		37.8345	257.106
		38.3862	380.862		38.2227	389.973		38.4961	414.367					37.9224	248.38		37.9004	257.632
		38.4375	380.886		38.3081	391.707		38.5645	413.927					37.9858	248.37		37.9761	258.687
		38.4863	380.876		38.4058	393.719		38.6157	413.81					38.0591	249.362		38.0518	259.213
		38.5425	380.993		38.5205	396.945		38.6597	414.896					38.1397	250.237		38.1323	260.611
		38.5962	380.95		38.6353	400.28		38.7085	416.492					38.2275	251.623		38.2227	261.666
		38.6499	381.389		38.7256	402.767		38.7598	417.327					38.3252	252.837		38.3179	263.09
		38.7134	382.297		38.7939	403.291		38.8159	417.168					38.4204	253.932		38.3984	264.47
		38.7842	383.817		38.8477	402.297		38.8696	416.523					38.4985	254.331		38.4644	264.61
		38.8843	386.331		38.9014	401.02		38.9209	416.609					38.562	254.768		38.5181	263.032
		39.0063	390.107		38.9526	400.361		38.9771	417.238					38.6157	254.176		38.5596	261.165
		39.1406	394.683		39.0063	400.051		39.0381	418.68					38.6621	252.995		38.5986	259.702
		39.2651	398.725		39.0601	399.916		39.1016	420.029					38.7085	251.518		38.6352	258.962
		39.3579	400.908		39.1162	399.486		39.1772	421.127					38.7549	250.421		38.6792	258.481
		39.4238	400.642		39.1724	399.019		39.2627	422.433					38.8062	249.421		38.7329	258.391
		39.4775	399.118		39.2261	398.398		39.353	423.623					38.8599	249.018		38.7964	258.35
		39.519	397.535		39.2847	398.865		39.4604	425.584					38.916	248.348		38.855	258.61
		39.5581	396.006		39.3506	399.269		39.5581	427.868					38.9795	248.868		38.9307	259.034
		39.5972	394.867		39.4238	400.496		39.6313	428.58					39.0503	249.076		39.0381	261.33
		39.6362	393.859		39.5044	401.452		39.6875	428.244					39.1333	250.238		39.1577	264.173
		39.6777	393.028		39.585	402.318		39.7363	428.105					39.231	252.006		39.2871	267.736
		39.7266	392.391		39.6777	404.149		39.7827	428.604					39.3359	254.369		39.4141	269.517
		39.7754	391.93		39.7632	405.797		39.8267	429.64					39.4434	256.086		39.5044	271.221
		39.8291	392.231		39.834	406.898		39.8706	430.758					39.5386	256.899		39.5703	270.38
		39.8901	392.99		39.895	406.634		39.9219	430.679					39.6094	256.948		39.6216	268.174
		39.9634	394.223		39.9487	405.819		39.9731	429.8					39.6704	256.535		39.6655	266.314
		40.0439	396.004		39.9951	405.039		40.022	428.827					39.7192	255.563		39.7095	264.095
		40.1294	397.874		40.0464	404.466		40.0757	428.96					39.7656	254.616		39.7485	262.203
		40.2148	399.691		40.0977	404.018		40.1343	430.164					39.8096	253.225		39.7925	261.934
		40.2979	401.252		40.1514	403.426		40.2002	431.939					39.856	252.166		39.8364	261.099
		40.3735	402.704		40.2124	403.776		40.2808	433.849					39.9048	252.535		39.8828	260.277
		40.4419	402.985		40.2759	403.95		40.3711	435.416					39.9536	251.794		39.9292	258.973
		40.498	402.481		40.3369	404.499		40.4785	437.098					40.0024	251.222		39.978	257.832
		40.5493	401.842		40.4028	405.109		40.5981	439.09					40.0488	250.773		40.0269	257.884
		40.603	401.691		40.4834	406.389		40.6982	440.347					40.1001	249.572		40.0806	258.039
		40.6567	401.338		40.5835	408.678		40.7764	440.191					40.1514	249.999		40.144	258.279
		40.7104	401.049		40.686	411.324		40.835	439.797					40.2051	249.839		40.2173	259.19
		40.7642	400.784		40.7935	413.819		40.8838	440.498					40.2685	250.323		40.3003	260.416
		40.8252	400.803		40.8838	415.643		40.9351	442.487					40.354	251.339		40.398	262.694
		40.8911	401.336		40.9497	415.728		40.9888	444.619					40.4468	252.769		40.5005	265.102
		40.9668	402.468		40.9985	414.545		41.0425	445.272					40.5615	254.432		40.5908	266.053
		41.0571	404.353		41.0474	413.035		41.0962	444.169					40.6812	257.068		40.6641	265.344
		41.1548	406.227		41.0889	411.649		41.1523	442.148					40.7666	258.184		40.7227	264.406
		41.2573	408.709		41.1328	410.325		41.2109	441.149					40.8325	257.976		40.7715	263.662
		41.3672	411.194		41.1792	409.125		41.2671	441.862					40.8862	256.744		40.8179	262.847
		41.46	413.178		41.2256	408.01		41.3257	443.392					40.9351	255.573		40.8667	262.634
		41.5332	413.651		41.2744	407.179		41.3965	445.842					40.9814	254.827		40.918	262.156
		41.5918	412.753		41.3257	406.535		41.4746	447.704					41.0327	254.323		40.9741	261.286
		41.6406	411.368		41.3794	406.272		41.5552	448.505					41.0864	253.948		41.0303	260.98
		41.6846	409.602		41.4331	406.288		41.6479	448.802					41.1426	253.451		41.0962	261.354
		41.7285	408.251		41.4941	405.645		41.7383	449.542					41.2061	253.423		41.167	261.646
		41.7749	407.315		41.5625	405.95		41.8164	450.684					41.2744	253.827		41.2476	262.197
		41.8237	406.109		41.6406	406.717		41.8823	451.969					41.3525	254.776		41.3403	262.94
		41.875	405.405		41.7261	408.645		41.9385	452.502					41.4453	256.585		41.4502	265.079
		41.9263	404.672		41.8164	410.753		41.9873	452.009					41.5478	257.358		41.5772	268.046
		41.98	404.555		41.9092	412.904		42.0337	451.813					41.6577	258.681		41.6943	270.563
		42.0361	404.733		41.9946	414.096		42.085	451.589					41.7554	259.985		41.7725	271.122
		42.0923	404.854		42.0679	414.339		42.1387	451.62					41.8311	260.679		41.8262	269.365
		42.1606	405.35		42.1289	414.032		42.1973	452.341					41.8872	260.335		41.8701	266.828
		42.2388	406.056		42.1826	413.43		42.2632	453.223					41.936	259.246		41.9092	264.976
		42.3291	407.792		42.2339	412.759		42.3267	453.995					41.9824	257.446		41.9507	263.767
		42.4268	409.985		42.2876	412.165		42.3901	454.941					42.0239	256.653		41.9922	262.664
		42.522	412.075		42.3413	411.593		42.4609	455.971					42.0679	255.322		42.0361	262.07
		42.6123	413.394		42.3999	411.348		42.5513	457.793					42.1118	254.693		42.0874	260.877
		42.6855	413.484		42.4609	411.392		42.6538	460.53					42.1582	254.323		42.1362	260.492
		42.749	412.914		42.5195	411.403		42.7637	463.424					42.2046	253.96		42.1875	260.451
		42.8052	412.457		42.583	411.049		42.8662	465.263					42.2534	252.976		42.2437	260.494
		42.8589	411.576		42.6611	411.451		42.9443	464.803					42.2998	252.535		42.3071	261.06
		42.9053	410.209		42.7515	412.881		43.0029	463.26					42.356	252.236		42.3852	261.137
		42.9541	408.588		42.8589	415.372		43.0518	462.342					42.4194	252.625		42.4707	262.525
		43.0054	407.409		42.9712	417.965		43.0908	461.512					42.4878	252.881		42.5562	264.126
		43.0591	406.841		43.064	419.326		43.1299	460.295					42.5659	253.474		42.6489	265.925
		43.1128	406.776		43.1348	418.631		43.1714	459.116					42.6538	254.425		42.7441	267.877
		43.1738	406.921		43.1934	417.082		43.2178	458.526					42.7563	256.503		42.8247	268.886
		43.2422	407.131		43.2422	415.343		43.2642	458.15					42.8613	257.909		42.8931	268.492
		43.3228	408.032		43.2886	413.549		43.313	458.206					42.9492	259.314		42.9492	268.503
		43.418	410.152		43.335	412.322		43.3643	458.62					43.0151	258.457		42.998	267.424
		43.5229	412.845		43.3838	410.7		43.418	458.705					43.0688	257.928		43.0493	266.59
		43.6304	415.467		43.4326	409.23		43.4741	458.849					43.1152	256.449		43.1006	265.646
		43.7158	416.194		43.479	407.92		43.5376	458.996					43.1592	255.496		43.1519	265.099
		43.7842	415.519		43.5278	406.882		43.6108	460.158					43.208	254.558		43.2056	265.003
		43.8306	413.87		43.5767	406.282		43.689	462.117					43.2544	254.161		43.2617	265.36
		43.8721	411.944		43.6279	405.362								43.3032	253.536		43.3179	265.016
		43.9111	410.347		43.6865	405.084											43.3789	264.724
		43.9502	408.333		43.7524	405.143											43.4497	264.692
		43.9966	406.674		43.8232	405.775											43.5303	265.494
		44.0454	405.585		43.9038	406.631											43.623	267.028
		44.0967	404.863		43.9941	407.973											43.7207	268.842
		44.1504	405.15		44.0942	409.691											43.8159	270.229
		44.2041	404.821		44.1992	411.742											43.8965	270.11
		44.2627	404.741		44.2822	412.964											43.9624	270.195
		44.3335	404.913		44.3481	412.416											44.0259	269.616
		44.4116	405.76		44.4043	410.918											44.0772	268.288
		44.4971	407.201		44.4556	409.117											44.1235	266.796
		44.5874	408.992		44.5068	407.321											44.1675	265.193
		44.6851	410.881		44.5557	406.642											44.2139	264.138
		44.7827	412.379		44.6069	405.614											44.2627	264.239
		44.8682	413.037		44.6631	405.341											44.3164	264.86
		44.939	412.546		44.7241	405.039											44.3701	264.155
		44.9927	411.402		44.79	404.913											44.4214	263.449
		45.0415	409.602		44.8608	405.598											44.48	263.049
		45.0879	408.009		44.9414	406.773											44.5435	263.743
		45.1343	406.542		45.0269	408.477
		45.1782	405.18		45.1221	410.404
		45.2295	404.255		45.2197	411.918
		45.2856	403.909		45.3149	413.506
		45.3467	403.611		45.3882	413.902
		45.4126	403.611		45.4492	413.301
		45.4932	404.541
		45.5933	406.544
		45.7007	409.445
		45.8081	411.825
		45.9033	413.135
		45.9766	412.918
		46.0352	411.398
		46.0791	409.477
		46.123	407.294
		46.1719	405.536

## Sheet: Fig2h
Normalized Raman Spectra	Sample 1	Wavenumber (cm-1)	IXX	IZZ	Sample 2	Wavenumber (cm-1)	IXX	IZZ	Sample 3	Wavenumber (cm-1)	IXX	IZZ
		947.777	0	0		947.777	0	0		947.777	0	0
		949.392	0.021827	0.017272		949.392	0.00967567	0.0270503		949.392	0.0185251	0.0133976
		951.006	0	0.002278		951.006	0.00133702	0.0132629		951.006	0.0231265	0.00300751
		952.619	0.039523	0.031516		952.619	0.0345757	0.0288309		952.619	0.0340935	0.0363301
		954.233	0.02057	0.026711		954.233	0.0273452	0.0276409		954.233	0.0289621	0.0328376					(Curve from Sample 1 data)
		955.846	0.043558	0.053072		955.846	0.0438009	0.0566821		955.846	0.0482954	0.0536059
		957.459	0.070791	0.063496		957.459	0.0579944	0.0854911		957.459	0.0706748	0.0731919
		959.071	0.034894	0.057164		959.071	0.0461306	0.0490061		959.071	0.0510482	0.0503201
		960.683	0.044959	0.070274		960.683	0.0579389	0.071404		960.683	0.0556127	0.0673583
		962.295	0.072854	0.09513		962.295	0.073266	0.106041		962.295	0.0849213	0.0999795
		963.907	0.041885	0.068154		963.907	0.0377415	0.0731112		963.907	0.0660144	0.0710014
		965.519	0.033767	0.077451		965.519	0.0281512	0.0682463		965.519	0.0402331	0.0762962
		967.13	0.071484	0.10933		967.13	0.0626745	0.100238		967.13	0.0803931	0.108842
		968.741	0.067085	0.11609		968.741	0.0610041	0.109863		968.741	0.0924083	0.105843
		970.351	0.081271	0.12636		970.351	0.0751482	0.128365		970.351	0.0901972	0.11934
		971.962	0.079789	0.126188		971.962	0.0790873	0.123619		971.962	0.0962455	0.136428
		973.572	0.100501	0.144382		973.572	0.0965787	0.151395		973.572	0.103632	0.141376
		975.182	0.100668	0.15478		975.182	0.0930373	0.157795		975.182	0.105176	0.157588
		976.791	0.055217	0.112696		976.791	0.0616561	0.10981		976.791	0.0722355	0.123047
		978.4	0.088386	0.150608		978.4	0.104513	0.163733		978.4	0.0973787	0.144205
		980.009	0.07042	0.126798		980.009	0.0687906	0.126944		980.009	0.0767373	0.126253
		981.618	0.065837	0.126268		981.618	0.0708384	0.120981		981.618	0.0738506	0.1334
		983.227	0.100383	0.15354		983.227	0.0965353	0.163826		983.227	0.107673	0.148286
		984.835	0.073986	0.126096		984.835	0.0728342	0.121954		984.835	0.0839672	0.124699
		986.442	0.057929	0.108369		986.442	0.0446456	0.0950254		986.442	0.0672634	0.0954678
		988.05	0.070143	0.13665		988.05	0.0892075	0.136017		988.05	0.101819	0.145283
		989.657	0.093756	0.151198		989.657	0.0890896	0.162939		989.657	0.107782	0.155297
		991.264	0.089413	0.159733		991.264	0.09874	0.153555		991.264	0.109867	0.157827
		992.871	0.100042	0.177223		992.871	0.120592	0.178999		992.871	0.121965	0.177904
		994.477	0.109143	0.185526		994.477	0.120339	0.173945		994.477	0.140783	0.188596
		996.083	0.169217	0.2329		996.083	0.159982	0.230444		996.083	0.168991	0.24327
		997.689	0.247954	0.326188		997.689	0.255367	0.355225		997.689	0.265004	0.355812
		999.295	0.390023	0.51308		999.295	0.40503	0.564115		999.295	0.430639	0.548818
		1000.9	0.481911	0.669939		1000.9	0.4909	0.718232		1000.9	0.510391	0.700158
		1002.51	0.547327	0.742954		1002.51	0.558261	0.79607		1002.51	0.549271	0.779416
		1004.11	0.470929	0.638296		1004.11	0.480838	0.678294		1004.11	0.454534	0.669265
		1005.71	0.338491	0.480219		1005.71	0.35358	0.493923		1005.71	0.329316	0.500426
		1007.32	0.237421	0.337413		1007.32	0.240326	0.347709		1007.32	0.237091	0.351497
		1008.92	0.21517	0.302474		1008.92	0.218816	0.308461		1008.92	0.214166	0.309853
		1010.53	0.181865	0.268706		1010.53	0.188015	0.256358		1010.53	0.190643	0.270073
		1012.13	0.16874	0.252525		1012.13	0.179803	0.249543		1012.13	0.178702	0.256654
		1013.73	0.214585	0.285845		1013.73	0.207169	0.290522		1013.73	0.225722	0.286799
		1015.33	0.189476	0.270583		1015.33	0.187372	0.254176		1015.33	0.191418	0.269697
		1016.94	0.216316	0.298256		1016.94	0.22745	0.286763		1016.94	0.223725	0.30796
		1018.54	0.205155	0.285113		1018.54	0.205518	0.276824		1018.54	0.21313	0.288268
		1020.14	0.21768	0.308245		1020.14	0.232151	0.29608		1020.14	0.226477	0.318228
		1021.74	0.265595	0.365288		1021.74	0.270529	0.373057		1021.74	0.278514	0.375563
		1023.34	0.261044	0.365011		1023.34	0.264866	0.372077		1023.34	0.264812	0.389275
		1024.94	0.307569	0.409285		1024.94	0.313778	0.429525		1024.94	0.309099	0.436693
		1026.54	0.354179	0.463064		1026.54	0.36068	0.501966		1026.54	0.362054	0.489944
		1028.14	0.356178	0.475233		1028.14	0.354467	0.505701		1028.14	0.365198	0.51368
		1029.74	0.345934	0.477874		1029.74	0.354858	0.489338		1029.74	0.349764	0.502702
		1031.34	0.36133	0.475444		1031.34	0.366423	0.496312		1031.34	0.359898	0.500099
		1032.94	0.305808	0.407359		1032.94	0.311084	0.415232		1032.94	0.305	0.418261
		1034.54	0.274383	0.358837		1034.54	0.2683	0.366488		1034.54	0.271884	0.372074
		1036.14	0.241242	0.328533		1036.14	0.252286	0.326102		1036.14	0.25407	0.341831
		1037.74	0.238325	0.315052		1037.74	0.248153	0.321871		1037.74	0.247868	0.326702
		1039.34	0.207783	0.28582		1039.34	0.20745	0.269457		1039.34	0.217067	0.288204
		1040.94	0.165151	0.245996		1040.94	0.171213	0.238902		1040.94	0.177463	0.255987
		1042.53	0.197562	0.283723		1042.53	0.212393	0.269958		1042.53	0.207202	0.290931
		1044.13	0.199232	0.264325		1044.13	0.189603	0.264019		1044.13	0.19497	0.284077
		1045.73	0.18345	0.237503		1045.73	0.180226	0.232874		1045.73	0.182038	0.256081
		1047.32	0.17451	0.238787		1047.32	0.183819	0.23443		1047.32	0.175131	0.252423
		1048.92	0.175135	0.235527		1048.92	0.170877	0.212085		1048.92	0.171035	0.239981
		1050.52	0.123693	0.187763		1050.52	0.112854	0.164154		1050.52	0.134789	0.189114
		1052.11	0.155187	0.205023		1052.11	0.148321	0.187054		1052.11	0.147921	0.210985
		1053.71	0.135758	0.171107		1053.71	0.130616	0.147363		1053.71	0.138536	0.173767
		1055.3	0.150495	0.176768		1055.3	0.141965	0.159924		1055.3	0.151824	0.188398
		1056.9	0.11827	0.158047		1056.9	0.113235	0.125171		1056.9	0.121952	0.151189
		1058.49	0.140038	0.158081		1058.49	0.138386	0.130093		1058.49	0.135281	0.1633
		1060.09	0.128665	0.136483		1060.09	0.121606	0.105742		1060.09	0.122174	0.138382
		1061.68	0.134615	0.148745		1061.68	0.141307	0.118092		1061.68	0.134221	0.152828
		1063.27	0.142458	0.153696		1063.27	0.1291	0.12238		1063.27	0.14443	0.159039
		1064.87	0.128723	0.132912		1064.87	0.108984	0.101154		1064.87	0.14237	0.129949
		1066.46	0.145646	0.146908		1066.46	0.139642	0.131397		1066.46	0.146447	0.159968
		1068.05	0.186537	0.191768		1068.05	0.17439	0.155531		1068.05	0.181704	0.183939
		1069.65	0.160381	0.164406		1069.65	0.143226	0.136963		1069.65	0.146866	0.175415
		1071.24	0.163308	0.182553		1071.24	0.165338	0.139902		1071.24	0.174623	0.182514
		1072.83	0.208845	0.213686		1072.83	0.205592	0.197017		1072.83	0.202233	0.223944
		1074.42	0.210902	0.216235		1074.42	0.207426	0.205368		1074.42	0.206769	0.228776
		1076.01	0.227307	0.244361		1076.01	0.230394	0.231391		1076.01	0.237822	0.261179
		1077.6	0.238055	0.249215		1077.6	0.226287	0.235458		1077.6	0.231968	0.263375
		1079.19	0.256847	0.277776		1079.19	0.242447	0.271969		1079.19	0.248822	0.289105
		1080.78	0.24685	0.272998		1080.78	0.228502	0.239995		1080.78	0.228864	0.281353
		1082.37	0.265795	0.275177		1082.37	0.27343	0.265564		1082.37	0.257695	0.301446
		1083.96	0.203074	0.217978		1083.96	0.194628	0.189574		1083.96	0.193069	0.228041
		1085.55	0.205272	0.213651		1085.55	0.197546	0.18001		1085.55	0.209497	0.218335
		1087.14	0.188453	0.180998		1087.14	0.175022	0.152847		1087.14	0.178544	0.200014
		1088.73	0.157473	0.147878		1088.73	0.147813	0.1118		1088.73	0.152296	0.15882
		1090.32	0.135515	0.129284		1090.32	0.11784	0.0801544		1090.32	0.137282	0.134313
		1091.91	0.129363	0.133711		1091.91	0.136502	0.0805818		1091.91	0.126358	0.131515
		1093.5	0.14999	0.133019		1093.5	0.135547	0.10498		1093.5	0.139563	0.141193
		1095.08	0.123397	0.11721		1095.08	0.102972	0.0763559		1095.08	0.128465	0.123409
		1096.67	0.145094	0.131044		1096.67	0.126227	0.0833036		1096.67	0.136527	0.134631
		1098.26	0.127075	0.133191		1098.26	0.117617	0.0869911		1098.26	0.132697	0.138584
		1099.84	0.15484	0.157533		1099.84	0.142725	0.112776		1099.84	0.152164	0.151849
		1101.43	0.153193	0.138793		1101.43	0.137635	0.107031		1101.43	0.146424	0.13975
		1103.02	0.124907	0.124358		1103.02	0.115213	0.0665543		1103.02	0.121125	0.129839
		1104.6	0.1514	0.147048		1104.6	0.1282	0.0967287		1104.6	0.136169	0.14078
		1106.19	0.119399	0.137917		1106.19	0.114896	0.0928304		1106.19	0.12995	0.129716
		1107.77	0.143493	0.144436		1107.77	0.140278	0.108677		1107.77	0.13595	0.146908
		1109.36	0.151537	0.141593		1109.36	0.132616	0.1071		1109.36	0.145483	0.158756
		1110.94	0.141996	0.154739		1110.94	0.14229	0.109272		1110.94	0.154487	0.157454
		1112.53	0.124777	0.132468		1112.53	0.11114	0.0828594		1112.53	0.125881	0.127232
		1114.11	0.145639	0.144744		1114.11	0.127029	0.0914155		1114.11	0.135501	0.137712
		1115.69	0.152162	0.152859		1115.69	0.149612	0.114838		1115.69	0.158119	0.159575
		1117.28	0.173331	0.159794		1117.28	0.155695	0.113535		1117.28	0.165554	0.161056
		1118.86	0.188805	0.173004		1118.86	0.183133	0.137399		1118.86	0.191719	0.184677
		1120.44	0.22866	0.206834		1120.44	0.223951	0.173809		1120.44	0.229192	0.214151
		1122.02	0.188283	0.170277		1122.02	0.180864	0.128336		1122.02	0.178307	0.186704
		1123.6	0.234382	0.216569		1123.6	0.229268	0.186553		1123.6	0.226535	0.224452
		1125.19	0.211106	0.200626		1125.19	0.208708	0.163864		1125.19	0.206984	0.206707
		1126.77	0.193745	0.184697		1126.77	0.176829	0.148967		1126.77	0.179498	0.185435
		1128.35	0.199752	0.172733		1128.35	0.179054	0.14616		1128.35	0.193645	0.186477
		1129.93	0.151071	0.138763		1129.93	0.145713	0.104105		1129.93	0.14442	0.146458
		1131.51	0.152809	0.1295		1131.51	0.144578	0.0890805		1131.51	0.141011	0.135034
		1133.09	0.137647	0.119141		1133.09	0.133332	0.0777383		1133.09	0.140846	0.128251
		1134.67	0.117521	0.115286		1134.67	0.111382	0.0538935		1134.67	0.113276	0.0991344
		1136.25	0.117683	0.109352		1136.25	0.116942	0.0366218		1136.25	0.106466	0.0979981
		1137.83	0.106531	0.089698		1137.83	0.0928663	0.0393224		1137.83	0.100032	0.0851484
		1139.41	0.076609	0.069013		1139.41	0.063341	0		1139.41	0.0742359	0.0596756
		1140.98	0.106948	0.103428		1140.98	0.0880746	0.0330193		1140.98	0.10053	0.0843433
		1142.56	0.094867	0.074617		1142.56	0.0823815	0.024148		1142.56	0.0853845	0.072353
		1144.14	0.115728	0.105506		1144.14	0.115784	0.0375594		1144.14	0.116557	0.0915386
		1145.72	0.125416	0.110429		1145.72	0.125582	0.0554759		1145.72	0.124214	0.106396
		1147.3	0.082169	0.085866		1147.3	0.0764869	0.0108697		1147.3	0.0976472	0.0721402
		1148.87	0.135558	0.116034		1148.87	0.127703	0.0570562		1148.87	0.139808	0.117667
		1150.45	0.146423	0.127414		1150.45	0.121518	0.0792985		1150.45	0.138682	0.124073
		1152.02	0.121121	0.11864		1152.02	0.127401	0.0537304		1152.02	0.136863	0.104298
		1153.6	0.165374	0.154138		1153.6	0.166242	0.102486		1153.6	0.17565	0.148142
		1155.18	0.165995	0.153074		1155.18	0.151386	0.0891731		1155.18	0.172365	0.153825
		1156.75	0.171471	0.161138		1156.75	0.156652	0.0984854		1156.75	0.184274	0.151695
		1158.33	0.153757	0.155164		1158.33	0.155814	0.0843492		1158.33	0.162484	0.140525
		1159.9	0.183778	0.159399		1159.9	0.164747	0.0922476		1159.9	0.186149	0.15384
		1161.48	0.13752	0.138254		1161.48	0.134354	0.0737013		1161.48	0.16319	0.139036
		1163.05	0.16533	0.167841		1163.05	0.169907	0.115751		1163.05	0.182881	0.159063
		1164.62	0.159058	0.175527		1164.62	0.160012	0.0874513		1164.62	0.168866	0.152994
		1166.2	0.166757	0.171584		1166.2	0.167218	0.10963		1166.2	0.174658	0.168321
		1167.77	0.172623	0.194352		1167.77	0.170027	0.110893		1167.77	0.188391	0.184352
		1169.34	0.216627	0.234143		1169.34	0.21697	0.172272		1169.34	0.224752	0.236551
		1170.91	0.166122	0.206644		1170.91	0.169762	0.129274		1170.91	0.186024	0.198057
		1172.49	0.183137	0.21031		1172.49	0.173243	0.154271		1172.49	0.192014	0.201649
		1174.06	0.169432	0.214352		1174.06	0.168512	0.12961		1174.06	0.190821	0.19605
		1175.63	0.1788	0.210841		1175.63	0.171755	0.152131		1175.63	0.190586	0.201568
		1177.2	0.139668	0.177997		1177.2	0.136669	0.105767		1177.2	0.146216	0.167411
		1178.77	0.155059	0.192623		1178.77	0.165264	0.122834		1178.77	0.161785	0.177482
		1180.34	0.15269	0.196077		1180.34	0.161117	0.114528		1180.34	0.168291	0.180236
		1181.91	0.147924	0.188213		1181.91	0.148571	0.121402		1181.91	0.167023	0.18471
		1183.48	0.161585	0.193464		1183.48	0.16236	0.125059		1183.48	0.177513	0.177977
		1185.05	0.139082	0.187753		1185.05	0.137213	0.0944904		1185.05	0.153056	0.168108
		1186.62	0.153826	0.192303		1186.62	0.155822	0.13038		1186.62	0.163838	0.193703
		1188.19	0.152022	0.199449		1188.19	0.150292	0.11053		1188.19	0.149324	0.179575
		1189.76	0.176034	0.23247		1189.76	0.166902	0.149911		1189.76	0.184974	0.218722
		1191.33	0.194341	0.259832		1191.33	0.191978	0.173741		1191.33	0.203893	0.239032
		1192.9	0.165875	0.25591		1192.9	0.174623	0.166975		1192.9	0.189805	0.22676
		1194.46	0.212948	0.305009		1194.46	0.216806	0.209442		1194.46	0.225814	0.267559
		1196.03	0.210204	0.323658		1196.03	0.223865	0.232659		1196.03	0.24176	0.305337
		1197.6	0.252033	0.390632		1197.6	0.269826	0.296539		1197.6	0.278422	0.357254
		1199.16	0.299046	0.451588		1199.16	0.323478	0.362829		1199.16	0.320723	0.42407
		1200.73	0.378369	0.531967		1200.73	0.386324	0.464174		1200.73	0.399519	0.510014
		1202.3	0.392089	0.57097		1202.3	0.401027	0.501445		1202.3	0.429975	0.567597
		1203.86	0.460002	0.657084		1203.86	0.473702	0.61363		1203.86	0.492345	0.661437
		1205.43	0.500244	0.728596		1205.43	0.509403	0.667488		1205.43	0.518191	0.725897
		1206.99	0.538543	0.78333		1206.99	0.540126	0.736911		1206.99	0.568429	0.789597
		1208.56	0.556003	0.820081		1208.56	0.569383	0.78448		1208.56	0.58812	0.832955
		1210.12	0.564277	0.850229		1210.12	0.576285	0.791117		1210.12	0.590758	0.842167
		1211.69	0.59551	0.903084		1211.69	0.619686	0.865421		1211.69	0.608122	0.91038
		1213.25	0.642524	0.969723		1213.25	0.670369	0.945723		1213.25	0.670764	0.982932
		1214.81	0.647093	1.01708		1214.81	0.676722	0.983463		1214.81	0.680506	1.02975
		1216.38	0.696283	1.08314		1216.38	0.718125	1.0657		1216.38	0.718755	1.10297
		1217.94	0.707874	1.13063		1217.94	0.752274	1.10163		1217.94	0.736749	1.15188
		1219.5	0.762779	1.19613		1219.5	0.791475	1.18112		1219.5	0.789146	1.20944
		1221.07	0.818133	1.25258		1221.07	0.841983	1.25598		1221.07	0.840581	1.27724
		1222.63	0.860219	1.30412		1222.63	0.872248	1.30407		1222.63	0.87441	1.33852
		1224.19	0.865541	1.33008		1224.19	0.888919	1.33372		1224.19	0.887573	1.36401
		1225.75	0.89262	1.35566		1225.75	0.909131	1.36622		1225.75	0.898422	1.38893
		1227.31	0.930637	1.3677		1227.31	0.942355	1.402		1227.31	0.930384	1.41139
		1228.87	0.963726	1.4128		1228.87	0.983384	1.44756		1228.87	0.9714	1.46226
		1230.43	0.941398	1.38113		1230.43	0.968624	1.41221		1230.43	0.949692	1.42582
		1231.99	0.982332	1.39681		1231.99	0.991121	1.43388		1231.99	0.985086	1.46648
		1233.55	0.967319	1.3898		1233.55	1.00275	1.41843		1233.55	0.970001	1.4521
		1235.11	0.977616	1.3662		1235.11	0.993946	1.41186		1235.11	0.981851	1.41913
		1236.67	0.960063	1.33125		1236.67	0.975062	1.37952		1236.67	0.957513	1.39408
		1238.23	0.983909	1.33572		1238.23	1.00806	1.38789		1238.23	0.986992	1.40488
		1239.79	0.93913	1.2709		1239.79	0.960933	1.31649		1239.79	0.938077	1.33119
		1241.35	0.931197	1.22362		1241.35	0.935274	1.26306		1241.35	0.919028	1.27389
		1242.9	0.927496	1.217		1242.9	0.937609	1.24131		1242.9	0.918144	1.26854
		1244.46	0.912237	1.1831		1244.46	0.921582	1.19762		1244.46	0.898104	1.2251
		1246.02	0.932542	1.17958		1246.02	0.94385	1.20572		1246.02	0.927845	1.22808
		1247.58	0.881201	1.10413		1247.58	0.87648	1.11913		1247.58	0.865379	1.1416
		1249.13	0.864151	1.09198		1249.13	0.884161	1.10052		1249.13	0.862607	1.1346
		1250.69	0.845035	1.05031		1250.69	0.854183	1.06312		1250.69	0.836621	1.09634
		1252.25	0.850145	1.06009		1252.25	0.862983	1.05758		1252.25	0.842431	1.0782
		1253.8	0.857805	1.04635		1253.8	0.864688	1.04845		1253.8	0.852824	1.08313
		1255.36	0.864609	1.03783		1255.36	0.877155	1.04737		1255.36	0.861304	1.07638
		1256.91	0.848971	1.01511		1256.91	0.856708	1.01487		1256.91	0.838723	1.06346
		1258.47	0.866619	1.03818		1258.47	0.872317	1.03566		1258.47	0.870967	1.06576
		1260.02	0.83661	1.00011		1260.02	0.840674	1.0053		1260.02	0.829035	1.03709
		1261.57	0.85836	1.01387		1261.57	0.85641	1.02555		1261.57	0.857902	1.06196
		1263.13	0.850804	0.989198		1263.13	0.833127	0.98135		1263.13	0.825647	1.03443
		1264.68	0.823124	0.969087		1264.68	0.820736	0.973864		1264.68	0.818128	1.01998
		1266.24	0.799349	0.945863		1266.24	0.802926	0.956531		1266.24	0.798067	0.989468
		1267.79	0.828955	0.981766		1267.79	0.844002	0.977701		1267.79	0.830587	1.00467
		1269.34	0.780034	0.901633		1269.34	0.779091	0.893914		1269.34	0.769471	0.951552
		1270.89	0.745274	0.874686		1270.89	0.748431	0.866214		1270.89	0.730021	0.910285
		1272.44	0.729049	0.848044		1272.44	0.733502	0.827879		1272.44	0.719374	0.879042
		1274	0.711743	0.831495		1274	0.708597	0.804057		1274	0.71424	0.866799
		1275.55	0.715217	0.820533		1275.55	0.705449	0.812145		1275.55	0.693015	0.83623
		1277.1	0.6899	0.794124		1277.1	0.683986	0.783358		1277.1	0.680823	0.809872
		1278.65	0.681778	0.788141		1278.65	0.686	0.753664		1278.65	0.654414	0.80871
		1280.2	0.681853	0.786994		1280.2	0.664789	0.759937		1280.2	0.696603	0.807452
		1281.75	0.661582	0.758456		1281.75	0.639487	0.714923		1281.75	0.648996	0.771773
		1283.3	0.677075	0.777509		1283.3	0.667939	0.750865		1283.3	0.67487	0.799452
		1284.85	0.663307	0.756379		1284.85	0.647823	0.721793		1284.85	0.644579	0.769821
		1286.4	0.647894	0.736483		1286.4	0.644709	0.709465		1286.4	0.649798	0.762465
		1287.95	0.610723	0.700875		1287.95	0.606131	0.643467		1287.95	0.602348	0.713079
		1289.5	0.606257	0.684364		1289.5	0.593888	0.629018		1289.5	0.589217	0.681484
		1291.04	0.60038	0.680223		1291.04	0.605057	0.635328		1291.04	0.608189	0.690963
		1292.59	0.584814	0.656925		1292.59	0.569221	0.603503		1292.59	0.576042	0.658342
		1294.14	0.58931	0.655012		1294.14	0.580468	0.594953		1294.14	0.574491	0.657298
		1295.69	0.561206	0.638598		1295.69	0.565207	0.570322		1295.69	0.558606	0.631623
		1297.23	0.56776	0.625921		1297.23	0.550339	0.562198		1297.23	0.550414	0.643144
		1298.78	0.540867	0.607508		1298.78	0.541935	0.55062		1298.78	0.546506	0.604759
		1300.33	0.54774	0.603531		1300.33	0.541356	0.557653		1300.33	0.550328	0.602298
		1301.87	0.57858	0.62928		1301.87	0.56347	0.571432		1301.87	0.56861	0.625035
		1303.42	0.566623	0.613019		1303.42	0.546063	0.547445		1303.42	0.564421	0.61215
		1304.96	0.524864	0.582269		1304.96	0.524991	0.521819		1304.96	0.526018	0.5931
		1306.51	0.556882	0.612358		1306.51	0.555636	0.566116		1306.51	0.568667	0.620496
		1308.05	0.592178	0.645539		1308.05	0.579269	0.590308		1308.05	0.586584	0.630708
		1309.6	0.560276	0.602596		1309.6	0.543284	0.544852		1309.6	0.555377	0.612605
		1311.14	0.563712	0.615972		1311.14	0.543748	0.541223		1311.14	0.558064	0.609315
		1312.69	0.529658	0.583605		1312.69	0.506257	0.505283		1312.69	0.525396	0.579605
		1314.23	0.543655	0.605808		1314.23	0.534586	0.538644		1314.23	0.544962	0.596237
		1315.77	0.548575	0.607801		1315.77	0.537173	0.529317		1315.77	0.561649	0.596258
		1317.31	0.564349	0.615937		1317.31	0.545623	0.543762		1317.31	0.558141	0.609889
		1318.86	0.552451	0.60473		1318.86	0.541663	0.560068		1318.86	0.561065	0.605757
		1320.4	0.53706	0.593665		1320.4	0.54183	0.515071		1320.4	0.539781	0.58795
		1321.94	0.545683	0.591089		1321.94	0.539722	0.539137		1321.94	0.567088	0.583223
		1323.48	0.515472	0.573897		1323.48	0.5079	0.480244		1323.48	0.517681	0.550535
		1325.02	0.517275	0.57556		1325.02	0.525695	0.498559		1325.02	0.52063	0.563218
		1326.57	0.558278	0.605778		1326.57	0.550844	0.539407		1326.57	0.556017	0.584801
		1328.11	0.554517	0.600638		1328.11	0.553273	0.530175		1328.11	0.57017	0.590685
		1329.65	0.545747	0.61228		1329.65	0.531333	0.521355		1329.65	0.54899	0.595944
		1331.19	0.588088	0.649476		1331.19	0.583722	0.57355		1331.19	0.603785	0.628821
		1332.73	0.588725	0.656822		1332.73	0.61068	0.591254		1332.73	0.61581	0.642247
		1334.27	0.559656	0.623041		1334.27	0.562873	0.536285		1334.27	0.577813	0.614308
		1335.81	0.617486	0.660309		1335.81	0.612384	0.603661		1335.81	0.617962	0.651231
		1337.34	0.595966	0.653796		1337.34	0.587715	0.592135		1337.34	0.609857	0.640154
		1338.88	0.611999	0.656934		1338.88	0.600495	0.596219		1338.88	0.62594	0.651891
		1340.42	0.603757	0.64973		1340.42	0.584519	0.581553		1340.42	0.607494	0.636593
		1341.96	0.602043	0.649096		1341.96	0.603045	0.590637		1341.96	0.617307	0.644157
		1343.5	0.561471	0.629003		1343.5	0.564846	0.541757		1343.5	0.569693	0.612895
		1345.03	0.558873	0.605924		1345.03	0.541035	0.522285		1345.03	0.553889	0.595392
		1346.57	0.542505	0.601767		1346.57	0.540185	0.534293		1346.57	0.545332	0.584383
		1348.11	0.496723	0.556121		1348.11	0.504958	0.48153		1348.11	0.506565	0.542003
		1349.64	0.496536	0.55758		1349.64	0.486596	0.453481		1349.64	0.502602	0.52997
		1351.18	0.44598	0.506613		1351.18	0.445062	0.437771		1351.18	0.466995	0.496803
		1352.72	0.425036	0.491526		1352.72	0.422322	0.391771		1352.72	0.434289	0.475605
		1354.25	0.407868	0.475509		1354.25	0.412975	0.377543		1354.25	0.418881	0.457534
		1355.79	0.407788	0.488932		1355.79	0.410056	0.398929		1355.79	0.431594	0.463017
		1357.32	0.380422	0.477348		1357.32	0.377584	0.3634		1357.32	0.397901	0.445141
		1358.86	0.36503	0.459947		1358.86	0.365149	0.35341		1358.86	0.379955	0.424959
		1360.39	0.354917	0.451459		1360.39	0.347964	0.357656		1360.39	0.374979	0.425939
		1361.93	0.307641	0.413712		1361.93	0.32006	0.327176		1361.93	0.327637	0.394736
		1363.46	0.323766	0.440297		1363.46	0.327941	0.335695		1363.46	0.347239	0.407656
		1364.99	0.344784	0.451356		1364.99	0.338895	0.35255		1364.99	0.3656	0.421727
		1366.53	0.334156	0.438533		1366.53	0.327169	0.339847		1366.53	0.355686	0.40561
		1368.06	0.316704	0.428651		1368.06	0.319249	0.329544		1368.06	0.32823	0.394241
		1369.59	0.32876	0.44669		1369.59	0.334693	0.324169		1369.59	0.348094	0.404434
		1371.12	0.338346	0.437613		1371.12	0.330761	0.333691		1371.12	0.3555	0.411159
		1372.66	0.300997	0.41648		1372.66	0.304114	0.295614		1372.66	0.333194	0.391778
		1374.19	0.293131	0.40542		1374.19	0.292767	0.296157		1374.19	0.318528	0.371108
		1375.72	0.301976	0.416512		1375.72	0.299185	0.302978		1375.72	0.334907	0.374072
		1377.25	0.293051	0.408998		1377.25	0.304404	0.3217		1377.25	0.323494	0.37559
		1378.78	0.307847	0.425555		1378.78	0.306287	0.317147		1378.78	0.329337	0.391635
		1380.31	0.315504	0.437412		1380.31	0.324267	0.337315		1380.31	0.34411	0.404799
		1381.84	0.316765	0.457354		1381.84	0.332571	0.375344		1381.84	0.350609	0.421362
		1383.37	0.311886	0.452259		1383.37	0.307765	0.344541		1383.37	0.331134	0.418072
		1384.9	0.3077	0.472717		1384.9	0.329995	0.371292		1384.9	0.3419	0.432428
		1386.43	0.343113	0.490894		1386.43	0.345942	0.410714		1386.43	0.358612	0.469362
		1387.96	0.323767	0.499003		1387.96	0.324484	0.410392		1387.96	0.332972	0.472345
		1389.49	0.356758	0.529029		1389.49	0.352073	0.447515		1389.49	0.367293	0.5122
		1391.01	0.313031	0.510478		1391.01	0.320175	0.409596		1391.01	0.327876	0.500979
		1392.54	0.348844	0.580606		1392.54	0.355978	0.485217		1392.54	0.36662	0.542964
		1394.07	0.361653	0.614567		1394.07	0.369822	0.539252		1394.07	0.372776	0.591846
		1395.6	0.353221	0.638547		1395.6	0.354751	0.550715		1395.6	0.374038	0.616362
		1397.13	0.408335	0.71681		1397.13	0.415334	0.637984		1397.13	0.438799	0.698238
		1398.65	0.398737	0.736934		1398.65	0.418408	0.672199		1398.65	0.431616	0.728988
		1400.18	0.426881	0.768767		1400.18	0.427146	0.717571		1400.18	0.458771	0.766322
		1401.7	0.464998	0.807498		1401.7	0.482408	0.763899		1401.7	0.478304	0.803677
		1403.23	0.477948	0.826562		1403.23	0.484268	0.780194		1403.23	0.48182	0.808692
		1404.76	0.523006	0.85438		1404.76	0.535665	0.814521		1404.76	0.524612	0.845148
		1406.28	0.533425	0.844933		1406.28	0.533986	0.817811		1406.28	0.538782	0.847135
		1407.81	0.545341	0.839895		1407.81	0.567013	0.805124		1407.81	0.565217	0.841648
		1409.33	0.545316	0.816244		1409.33	0.572726	0.77362		1409.33	0.556929	0.81545
		1410.86	0.52563	0.76557		1410.86	0.548812	0.725948		1410.86	0.551744	0.76676
		1412.38	0.538296	0.747462		1412.38	0.56251	0.693387		1412.38	0.554556	0.757483
		1413.9	0.574613	0.758695		1413.9	0.585999	0.701543		1413.9	0.578167	0.743467
		1415.43	0.536639	0.705331		1415.43	0.545599	0.624772		1415.43	0.553935	0.693596
		1416.95	0.540555	0.672134		1416.95	0.545999	0.62515		1416.95	0.532523	0.66686
		1418.47	0.50258	0.638903		1418.47	0.50919	0.571965		1418.47	0.52968	0.625586
		1420	0.569817	0.673613		1420	0.574731	0.629007		1420	0.562603	0.661807
		1421.52	0.506168	0.609211		1421.52	0.516899	0.543947		1421.52	0.499788	0.596626
		1423.04	0.502781	0.605814		1423.04	0.514134	0.542417		1423.04	0.519853	0.597286
		1424.56	0.510118	0.599007		1424.56	0.523675	0.537553		1424.56	0.516739	0.577175
		1426.08	0.513353	0.585235		1426.08	0.519219	0.504508		1426.08	0.509253	0.563745
		1427.6	0.514352	0.585336		1427.6	0.524772	0.524058		1427.6	0.536756	0.559177
		1429.13	0.501146	0.559525		1429.13	0.50617	0.491831		1429.13	0.498305	0.536447
		1430.65	0.588787	0.62363		1430.65	0.588565	0.574009		1430.65	0.579239	0.60652
		1432.17	0.58346	0.617371		1432.17	0.594999	0.552665		1432.17	0.591907	0.606174
		1433.69	0.654789	0.687247		1433.69	0.681233	0.633166		1433.69	0.669963	0.671813
		1435.21	0.682368	0.693821		1435.21	0.698222	0.648695		1435.21	0.679971	0.68102
		1436.73	0.745863	0.746939		1436.73	0.750536	0.700108		1436.73	0.736714	0.739713
		1438.24	0.778816	0.776057		1438.24	0.784151	0.724379		1438.24	0.790488	0.762326
		1439.76	0.831328	0.834107		1439.76	0.853293	0.802527		1439.76	0.83999	0.832098
		1441.28	0.870678	0.870486		1441.28	0.868934	0.835328		1441.28	0.86717	0.857035
		1442.8	0.878793	0.885963		1442.8	0.888529	0.840392		1442.8	0.885586	0.878788
		1444.32	0.92546	0.929919		1444.32	0.934867	0.905225		1444.32	0.923615	0.928404
		1445.84	1	1		1445.84	1	1		1445.84	1	1
		1447.35	0.971384	0.994132		1447.35	0.997456	0.978544		1447.35	0.968912	0.992985
		1448.87	0.960246	0.992632		1448.87	0.967112	0.963098		1448.87	0.95111	0.995174
		1450.39	0.900901	0.934836		1450.39	0.913015	0.916349		1450.39	0.886418	0.936005
		1451.9	0.861748	0.888034		1451.9	0.88031	0.863843		1451.9	0.845815	0.894196
		1453.42	0.82643	0.861474		1453.42	0.834062	0.851013		1453.42	0.817163	0.858901
		1454.94	0.801062	0.812673		1454.94	0.78425	0.797109		1454.94	0.777768	0.810388
		1456.45	0.732695	0.766324		1456.45	0.734144	0.717615		1456.45	0.725545	0.749303
		1457.97	0.732236	0.751715		1457.97	0.726067	0.713985		1457.97	0.721522	0.745537
		1459.48	0.697257	0.715256		1459.48	0.683822	0.66284		1459.48	0.684207	0.694299
		1461	0.688931	0.708578		1461	0.697292	0.663843		1461	0.684524	0.70336
		1462.51	0.627713	0.64735		1462.51	0.626632	0.589518		1462.51	0.614692	0.63311
		1464.03	0.641168	0.635303		1464.03	0.6149	0.590109		1464.03	0.599227	0.624449
		1465.54	0.533449	0.567762		1465.54	0.551963	0.509538		1465.54	0.53046	0.560013
		1467.05	0.490614	0.517899		1467.05	0.483292	0.453519		1467.05	0.479081	0.507261
		1468.57	0.420755	0.445477		1468.57	0.410984	0.393191		1468.57	0.421566	0.433688
		1470.08	0.402431	0.44011		1470.08	0.40837	0.374415		1470.08	0.417443	0.407745
		1471.59	0.337662	0.370264		1471.59	0.340499	0.305736		1471.59	0.327176	0.350206
		1473.1	0.287995	0.308454		1473.1	0.261065	0.234935		1473.1	0.269571	0.287665
		1474.62	0.265789	0.287154		1474.62	0.248876	0.204263		1474.62	0.240356	0.263206
		1476.13	0.215252	0.250729		1476.13	0.186008	0.150397		1476.13	0.200588	0.220067
		1477.64	0.215943	0.233254		1477.64	0.195722	0.14692		1477.64	0.193149	0.193489
		1479.15	0.169228	0.213934		1479.15	0.165083	0.115621		1479.15	0.167704	0.179045
		1480.66	0.146528	0.172292		1480.66	0.129978	0.0722836		1480.66	0.142812	0.138808
		1482.17	0.141399	0.16811		1482.17	0.125639	0.0736703		1482.17	0.136363	0.139605
		1483.68	0.128377	0.156206		1483.68	0.113441	0.0470979		1483.68	0.121601	0.109168
		1485.19	0.091424	0.122433		1485.19	0.0687498	0.00550142		1485.19	0.0811449	0.0879147
		1486.7	0.10557	0.133832		1486.7	0.0822796	0.0115936		1486.7	0.0930247	0.0943198
		1488.21	0.095231	0.13115		1488.21	0.0848416	0.0367402		1488.21	0.0922406	0.0872228
		1489.72	0.10272	0.142324		1489.72	0.0788236	0.0448476		1489.72	0.103682	0.0958554
		1491.23	0.090146	0.130322		1491.23	0.0861497	0.018676		1491.23	0.0916006	0.0785586
		1492.74	0.137281	0.156989		1492.74	0.118622	0.0740078		1492.74	0.137686	0.122891
		1494.25	0.078947	0.117371		1494.25	0.0571251	0		1494.25	0.0840027	0.0746134
		1495.76	0.0888	0.108909		1495.76	0.0515984	0.00729011		1495.76	0.0882256	0.0794259
		1497.26	0.136782	0.147608		1497.26	0.0981825	0.0550702		1497.26	0.123258	0.115445
		1498.77	0.095617	0.126546		1498.77	0.070903	0.0199154		1498.77	0.10017	0.0950413
		1500.28	0.111198	0.126717		1500.28	0.0679126	0.022827		1500.28	0.0854806	0.0888529
		1501.79	0.105962	0.1147		1501.79	0.0799686	0.0118646		1501.79	0.0820884	0.0807301
		1503.29	0.119872	0.152955		1503.29	0.114329	0.0590222		1503.29	0.117349	0.108386
		1504.8	0.104605	0.128484		1504.8	0.0832329	0.0264839		1504.8	0.101346	0.093346
		1506.3	0.116939	0.136358		1506.3	0.0862887	0.0405971		1506.3	0.111331	0.08923
		1507.81	0.14	0.156422		1507.81	0.124713	0.078083		1507.81	0.148529	0.128344
		1509.32	0.144467	0.148967		1509.32	0.117302	0.0637972		1509.32	0.128957	0.12199
		1510.82	0.148345	0.149957		1510.82	0.109686	0.0491706		1510.82	0.142614	0.12061
		1512.33	0.156729	0.169329		1512.33	0.139805	0.0715375		1512.33	0.151114	0.133668
		1513.83	0.168898	0.170126		1513.83	0.124821	0.0631885		1513.83	0.158574	0.137661
		1515.34	0.180844	0.185918		1515.34	0.154711	0.0892903		1515.34	0.185644	0.159747
		1516.84	0.161237	0.172213		1516.84	0.140664	0.0899304		1516.84	0.155425	0.140185
		1518.34	0.192988	0.199885		1518.34	0.177549	0.121579		1518.34	0.192345	0.185163
		1519.85	0.187387	0.192043		1519.85	0.155353	0.109308		1519.85	0.164782	0.151882
		1521.35	0.220585	0.22339		1521.35	0.196145	0.147022		1521.35	0.212864	0.188859
		1522.85	0.189651	0.200375		1522.85	0.14988	0.123523		1522.85	0.185869	0.169014
		1524.36	0.176347	0.207285		1524.36	0.159422	0.126414		1524.36	0.183009	0.179659
		1525.86	0.196443	0.193297		1525.86	0.156263	0.112347		1525.86	0.177075	0.171479
		1527.36	0.226795	0.243708		1527.36	0.204939	0.14142		1527.36	0.210386	0.206286
		1528.86	0.227885	0.249253		1528.86	0.209022	0.19035		1528.86	0.233869	0.220088
		1530.36	0.212887	0.220442		1530.36	0.183493	0.138713		1530.36	0.186982	0.187199
		1531.87	0.229197	0.252977		1531.87	0.212904	0.179236		1531.87	0.228217	0.222739
		1533.37	0.221385	0.241295		1533.37	0.190288	0.159092		1533.37	0.212999	0.199942
		1534.87	0.210844	0.227179		1534.87	0.196817	0.163657		1534.87	0.194192	0.202392
		1536.37	0.226118	0.254044		1536.37	0.202752	0.168116		1536.37	0.231373	0.219984
		1537.87	0.22662	0.257702		1537.87	0.210445	0.173874		1537.87	0.211649	0.227798
		1539.37	0.2396	0.264472		1539.37	0.223304	0.202811		1539.37	0.233192	0.2348
		1540.87	0.221886	0.265583		1540.87	0.216306	0.183278		1540.87	0.228646	0.23259
		1542.37	0.233549	0.275013		1542.37	0.229748	0.208817		1542.37	0.239748	0.238585
		1543.87	0.252387	0.28749		1543.87	0.227867	0.223669		1543.87	0.245519	0.24844
		1545.36	0.260908	0.303002		1545.36	0.252781	0.24833		1545.36	0.272908	0.271857
		1546.86	0.23536	0.283694		1546.86	0.226304	0.203518		1546.86	0.226187	0.247567
		1548.36	0.263301	0.3106		1548.36	0.259716	0.252311		1548.36	0.273027	0.290376
		1549.86	0.240881	0.285384		1549.86	0.211566	0.20981		1549.86	0.239721	0.265469
		1551.36	0.251452	0.291202		1551.36	0.232284	0.225031		1551.36	0.241204	0.264919
		1552.85	0.279473	0.323627		1552.85	0.272119	0.262025		1552.85	0.289217	0.301105
		1554.35	0.260511	0.309576		1554.35	0.252451	0.243526		1554.35	0.259186	0.281885
		1555.85	0.284511	0.323737		1555.85	0.261939	0.261153		1555.85	0.276328	0.281365
		1557.34	0.281554	0.333212		1557.34	0.26341	0.266822		1557.34	0.292899	0.308601
		1558.84	0.281363	0.342657		1558.84	0.275901	0.294335		1558.84	0.286027	0.316317
		1560.34	0.263012	0.32576		1560.34	0.258507	0.271511		1560.34	0.261295	0.296598
		1561.83	0.295691	0.351574		1561.83	0.287568	0.309518		1561.83	0.294568	0.334865
		1563.33	0.254395	0.334476		1563.33	0.264165	0.24927		1563.33	0.282522	0.30273
		1564.82	0.277806	0.332086		1564.82	0.286371	0.278088		1564.82	0.28622	0.301575
		1566.32	0.274827	0.331173		1566.32	0.265458	0.251508		1566.32	0.275541	0.292007
		1567.81	0.23827	0.281425		1567.81	0.217196	0.203126		1567.81	0.237324	0.266359
		1569.31	0.274996	0.33847		1569.31	0.274302	0.277863		1569.31	0.285531	0.301676
		1570.8	0.256021	0.311759		1570.8	0.257196	0.250911		1570.8	0.259897	0.283824
		1572.29	0.263237	0.324983		1572.29	0.261476	0.270275		1572.29	0.260873	0.294374
		1573.79	0.232538	0.30732		1573.79	0.244722	0.228681		1573.79	0.258956	0.275964
		1575.28	0.266193	0.341985		1575.28	0.262256	0.267036		1575.28	0.283508	0.310812
		1576.77	0.27729	0.336281		1576.77	0.268707	0.26933		1576.77	0.286977	0.309511
		1578.27	0.28546	0.358366		1578.27	0.272118	0.259872		1578.27	0.287376	0.312468
		1579.76	0.327677	0.396764		1579.76	0.328415	0.324362		1579.76	0.333146	0.3582
		1581.25	0.316288	0.396405		1581.25	0.320346	0.337596		1581.25	0.333433	0.382223
		1582.74	0.342604	0.433996		1582.74	0.3447	0.357119		1582.74	0.361052	0.400285
		1584.23	0.379939	0.462552		1584.23	0.378845	0.406014		1584.23	0.383893	0.440409
		1585.72	0.395965	0.477862		1585.72	0.409368	0.420346		1585.72	0.411762	0.450128
		1587.22	0.350141	0.432043		1587.22	0.349919	0.368687		1587.22	0.373261	0.416986
		1588.71	0.387042	0.476179		1588.71	0.390554	0.396112		1588.71	0.406075	0.440354
		1590.2	0.378852	0.45778		1590.2	0.382107	0.384415		1590.2	0.387534	0.434393
		1591.69	0.403849	0.504158		1591.69	0.408689	0.435146		1591.69	0.438028	0.482088
		1593.18	0.42038	0.516019		1593.18	0.421059	0.446271		1593.18	0.434321	0.493448
		1594.67	0.483801	0.567966		1594.67	0.490369	0.523335		1594.67	0.49818	0.561974
		1596.16	0.460522	0.572734		1596.16	0.477776	0.493735		1596.16	0.480619	0.533776
		1597.64	0.490436	0.609492		1597.64	0.506497	0.55189		1597.64	0.513634	0.58412
		1599.13	0.604262	0.716197		1599.13	0.626705	0.675041		1599.13	0.626272	0.693727
		1600.62	0.619006	0.717507		1600.62	0.633271	0.674949		1600.62	0.617056	0.701111
		1602.11	0.669925	0.771905		1602.11	0.680771	0.743395		1602.11	0.676471	0.770359
		1603.6	0.670673	0.804716		1603.6	0.702212	0.768003		1603.6	0.673755	0.789711
		1605.09	0.684182	0.812738		1605.09	0.693058	0.787136		1605.09	0.694635	0.809533
		1606.57	0.670604	0.797634		1606.57	0.683517	0.769812		1606.57	0.676994	0.772485
		1608.06	0.656062	0.78574		1608.06	0.673414	0.725187		1608.06	0.678544	0.75434
		1609.55	0.634582	0.762221		1609.55	0.645602	0.731321		1609.55	0.654651	0.739235
		1611.03	0.678796	0.794175		1611.03	0.716195	0.777154		1611.03	0.702073	0.771328
		1612.52	0.693622	0.818767		1612.52	0.717677	0.804799		1612.52	0.698563	0.805307
		1614.01	0.689795	0.798277		1614.01	0.713001	0.790455		1614.01	0.692644	0.786996
		1615.49	0.642345	0.758956		1615.49	0.65398	0.725169		1615.49	0.650792	0.761222
		1616.98	0.630038	0.731972		1616.98	0.646265	0.726924		1616.98	0.645447	0.731736
		1618.46	0.60811	0.697021		1618.46	0.60205	0.673412		1618.46	0.59939	0.68821
		1619.95	0.543162	0.642484		1619.95	0.549641	0.613827		1619.95	0.54414	0.63677
		1621.43	0.516776	0.593983		1621.43	0.519056	0.562161		1621.43	0.496425	0.588486
		1622.91	0.507232	0.587461		1622.91	0.521443	0.57306		1622.91	0.516495	0.585155
		1624.4	0.503675	0.572995		1624.4	0.517669	0.55075		1624.4	0.51623	0.571367
		1625.88	0.466575	0.547943		1625.88	0.465525	0.496405		1625.88	0.462214	0.520036
		1627.37	0.492068	0.554177		1627.37	0.496563	0.522617		1627.37	0.489102	0.547165
		1628.85	0.475302	0.529834		1628.85	0.472558	0.501558		1628.85	0.483104	0.514778
		1630.33	0.489115	0.563948		1630.33	0.5004	0.513006		1630.33	0.487266	0.538518
		1631.81	0.547784	0.591952		1631.81	0.553113	0.595154		1631.81	0.544337	0.592292
		1633.3	0.532265	0.576615		1633.3	0.545489	0.565532		1633.3	0.530949	0.576267
		1634.78	0.597273	0.643303		1634.78	0.587143	0.637508		1634.78	0.580927	0.645418
		1636.26	0.573945	0.621967		1636.26	0.566052	0.588249		1636.26	0.560782	0.630098
		1637.74	0.62658	0.681956		1637.74	0.628293	0.674902		1637.74	0.627159	0.6797
		1639.22	0.678298	0.71923		1639.22	0.667011	0.713191		1639.22	0.67115	0.734342
		1640.7	0.705493	0.74276		1640.7	0.688626	0.739504		1640.7	0.692972	0.751068
		1642.19	0.738231	0.792822		1642.19	0.744284	0.798233		1642.19	0.723773	0.797298
		1643.67	0.788349	0.82728		1643.67	0.769977	0.841618		1643.67	0.763277	0.838683
		1645.15	0.808677	0.844183		1645.15	0.798069	0.858785		1645.15	0.802249	0.871753
		1646.63	0.881776	0.910129		1646.63	0.871872	0.936215		1646.63	0.854888	0.943943
		1648.11	0.933187	0.984499		1648.11	0.93793	1.015		1648.11	0.930902	1.01016
		1649.58	0.990855	1.03848		1649.58	0.994747	1.06939		1649.58	0.97787	1.05546
		1651.06	1.03894	1.08297		1651.06	1.03983	1.13369		1651.06	1.01915	1.10956
		1652.54	1.0868	1.11786		1652.54	1.0691	1.16465		1652.54	1.07596	1.15053
		1654.02	1.19454	1.23331		1654.02	1.21589	1.30403		1654.02	1.19506	1.26209
		1655.5	1.21805	1.2411		1655.5	1.20801	1.29043		1655.5	1.19893	1.27476
		1656.98	1.29679	1.30614		1656.98	1.29023	1.36879		1656.98	1.28596	1.3398
		1658.45	1.35403	1.35095		1658.45	1.35259	1.39428		1658.45	1.35208	1.38521
		1659.93	1.43455	1.39845		1659.93	1.42911	1.47473		1659.93	1.43254	1.44018
		1661.41	1.4412	1.37985		1661.41	1.42801	1.4361		1661.41	1.43547	1.41382
		1662.89	1.58363	1.47653		1662.89	1.57562	1.5688		1662.89	1.57302	1.50808
		1664.36	1.70783	1.55434		1664.36	1.69853	1.64988		1664.36	1.71016	1.58815
		1665.84	1.73493	1.55601		1665.84	1.7269	1.64185		1665.84	1.74371	1.59301
		1667.31	1.90509	1.68355		1667.31	1.88848	1.78637		1667.31	1.90612	1.73294
		1668.79	1.95729	1.70416		1668.79	1.95878	1.82058		1668.79	1.97795	1.73903
		1670.27	1.98252	1.72138		1670.27	1.99682	1.82254		1670.27	2.01288	1.7604
		1671.74	1.98334	1.72325		1671.74	1.99367	1.826		1671.74	2.01915	1.74602
		1673.22	1.92294	1.67996		1673.22	1.92425	1.74864		1673.22	1.95287	1.6982
		1674.69	1.86164	1.65		1674.69	1.87078	1.72584		1674.69	1.88792	1.65857
		1676.16	1.68791	1.52194		1676.16	1.70309	1.61676		1676.16	1.71365	1.54018
		1677.64	1.58952	1.47039		1677.64	1.62373	1.52883		1677.64	1.63274	1.45409
		1679.11	1.41961	1.32594		1679.11	1.42654	1.36672		1679.11	1.43484	1.3253
		1680.59	1.34682	1.27392		1680.59	1.36079	1.30932		1680.59	1.36212	1.26476
		1682.06	1.23922	1.19635		1682.06	1.24508	1.23204		1682.06	1.24262	1.19239
		1683.53	1.14768	1.10896		1683.53	1.14289	1.13741		1683.53	1.13804	1.1055
		1685	1.09385	1.08275		1685	1.10463	1.12276		1685	1.12682	1.07276
		1686.48	0.95655	0.970505		1686.48	0.965707	0.989325		1686.48	0.966299	0.95519
		1687.95	0.921106	0.960856		1687.95	0.934611	0.955508		1687.95	0.938533	0.939295
		1689.42	0.84924	0.876967		1689.42	0.857061	0.896116		1689.42	0.855689	0.853936
		1690.89	0.810033	0.832044		1690.89	0.790446	0.83165		1690.89	0.79065	0.813284
		1692.36	0.778907	0.813286		1692.36	0.776714	0.808394		1692.36	0.782089	0.786887
		1693.83	0.669476	0.73549		1693.83	0.678189	0.704057		1693.83	0.677161	0.70146
		1695.3	0.657166	0.712167		1695.3	0.652645	0.707873		1695.3	0.674618	0.670215
		1696.77	0.586816	0.616982		1696.77	0.566287	0.598019		1696.77	0.591649	0.597802
		1698.24	0.575412	0.635108		1698.24	0.590474	0.617651		1698.24	0.587667	0.598868
		1699.71	0.499454	0.554682		1699.71	0.507326	0.532221		1699.71	0.507221	0.519273
		1701.18	0.441265	0.500776		1701.18	0.440551	0.466584		1701.18	0.441349	0.454353
		1702.65	0.392673	0.45647		1702.65	0.407066	0.415906		1702.65	0.422909	0.421927
		1704.12	0.345715	0.393908		1704.12	0.340759	0.372298		1704.12	0.35858	0.367216
		1705.59	0.301241	0.371254		1705.59	0.297837	0.325948		1705.59	0.313143	0.318748
		1707.06	0.299986	0.340145		1707.06	0.294709	0.310172		1707.06	0.302235	0.308569
		1708.53	0.24422	0.284707		1708.53	0.251639	0.2391		1708.53	0.244166	0.228993
		1710	0.25168	0.290533		1710	0.247995	0.269959		1710	0.257219	0.257561
		1711.46	0.17559	0.205654		1711.46	0.162977	0.155933		1711.46	0.179718	0.177753
		1712.93	0.18565	0.203136		1712.93	0.177614	0.161449		1712.93	0.170897	0.173494
		1714.4	0.178573	0.191477		1714.4	0.159724	0.153724		1714.4	0.174802	0.168835
		1715.86	0.173719	0.17913		1715.86	0.13801	0.161662		1715.86	0.163741	0.150909
		1717.33	0.146872	0.152954		1717.33	0.113357	0.105943		1717.33	0.125732	0.120389
		1718.8	0.137502	0.14693		1718.8	0.120031	0.115383		1718.8	0.119602	0.115611
		1720.26	0.134188	0.143426		1720.26	0.118401	0.121065		1720.26	0.125628	0.113229
		1721.73	0.142565	0.148711		1721.73	0.131073	0.137109		1721.73	0.148123	0.124407
		1723.19	0.109027	0.118429		1723.19	0.0982878	0.0925172		1723.19	0.100635	0.0915336
		1724.66	0.115052	0.111881		1724.66	0.0906576	0.0958489		1724.66	0.100659	0.0851546
		1726.12	0.109821	0.111053		1726.12	0.0768264	0.0790574		1726.12	0.0956384	0.0851077
		1727.59	0.07393	0.07389		1727.59	0.0426794	0.0284333		1727.59	0.0619788	0.0553396
		1729.05	0.090421	0.09298		1729.05	0.0724337	0.0746605		1729.05	0.0739828	0.0751842
		1730.52	0.098881	0.103505		1730.52	0.0908863	0.0904735		1730.52	0.0949541	0.0834308
		1731.98	0.06319	0.072908		1731.98	0.0618145	0.0349825		1731.98	0.0466211	0.0456623
		1733.44	0.101414	0.105928		1733.44	0.084337	0.0726848		1733.44	0.0828057	0.0721602
		1734.91	0.073192	0.083952		1734.91	0.0600381	0.060296		1734.91	0.0788139	0.0797717
		1736.37	0.082709	0.084019		1736.37	0.073455	0.0636456		1736.37	0.0670127	0.0585143
		1737.83	0.095307	0.083117		1737.83	0.0803141	0.0801307		1737.83	0.0809569	0.0602358
		1739.29	0.107	0.097944		1739.29	0.0893209	0.083016		1739.29	0.0931382	0.0920584
		1740.76	0.074273	0.081271		1740.76	0.0532204	0.0586946		1740.76	0.0508621	0.0583333
		1742.22	0.052718	0.06121		1742.22	0.046084	0.0249694		1742.22	0.052716	0.0493079
		1743.68	0.060929	0.075746		1743.68	0.0374854	0.0399458		1743.68	0.0489681	0.0479811
		1745.14	0.089063	0.08859		1745.14	0.0751913	0.0852972		1745.14	0.0845998	0.0619443
		1746.6	0.047526	0.052504		1746.6	0.0430234	0.027559		1746.6	0.0501827	0.0257684
		1748.06	0.060654	0.051942		1748.06	0.0452668	0.0312251		1748.06	0.0413232	0.0319351
		1749.52	0.064278	0.063568		1749.52	0.03957	0.0390165		1749.52	0.050834	0.028713
		1750.98	0.045334	0.058177		1750.98	0.0345702	0.0179942		1750.98	0.040462	0.0325643
		1752.44	0.095578	0.090133		1752.44	0.0790968	0.0951029		1752.44	0.0808402	0.0731407
		1753.9	0.084631	0.07058		1753.9	0.0719833	0.0616943		1753.9	0.0653982	0.0597286
		1755.36	0.024395	0.026924		1755.36	0	0.0130823		1755.36	0.0120997	0.0140464
		1756.82	0.051741	0.039211		1756.82	0.0282239	0.0510906		1756.82	0.0372268	0.0485264
		1758.28	0.069725	0.070764		1758.28	0.0688549	0.0762903		1758.28	0.0746111	0.0562368
		1759.73	0.019414	0.01998		1759.73	0.00464447	0.0137168		1759.73	0.014682	0.0209412
		1761.19	0.045266	0.049267		1761.19	0.037004	0.0390222		1761.19	0.0410921	0.0415479
		1762.65	0.04628	0.036219		1762.65	0.0433952	0.0290674		1762.65	0.0247844	0.0271783
		1764.11	0.046023	0.049248		1764.11	0.046336	0.0348542		1764.11	0.0462186	0.0371652
		1765.56	0.047894	0.035173		1765.56	0.0379698	0.0210349		1765.56	0.0341397	0.0291472
		1767.02	0.053777	0.051055		1767.02	0.0354267	0.0420144		1767.02	0.0590686	0.033018
		1768.48	0.057166	0.05325		1768.48	0.051346	0.0351511		1768.48	0.0522537	0.0399664
		1769.93	0.036527	0.033613		1769.93	0.0104421	0.0354063		1769.93	0.0145441	0.024582
		1771.39	0.073493	0.053679		1771.39	0.0445611	0.0610598		1771.39	0.0590533	0.0401279
		1772.84	0.081997	0.081835		1772.84	0.0785008	0.0975034		1772.84	0.0744098	0.0729579
		1774.3	0.037696	0.033923		1774.3	0.0268655	0.0198984		1774.3	0.0173766	0.0309786
		1775.76	0.041321	0.046678		1775.76	0.0294978	0.0308022		1775.76	0.027336	0.0279909
		1777.21	0.052388	0.059317		1777.21	0.056377	0.0712023		1777.21	0.0527382	0.0529562
		1778.66	0.015096	0.02729		1778.66	0.022922	0.0320088		1778.66	0.020088	0.0295701
		1780.12	0.067328	0.058899		1780.12	0.0528367	0.0890081		1780.12	0.0467276	0.0438655
		1781.57	0.061072	0.063308		1781.57	0.0581345	0.0665478		1781.57	0.0494617	0.0540196
		1783.03	0	0.012503		1783.03	0.00750458	0.0141798		1783.03	0.000972227	0.0149908
		1784.48	0.060193	0.056611		1784.48	0.0645337	0.0744782		1784.48	0.0568246	0.0589683
		1785.93	0.046739	0.03109		1785.93	0.0423778	0.0579157		1785.93	0.0370158	0.0325926
		1787.38	0.052433	0.059334		1787.38	0.0520742	0.0631718		1787.38	0.0565763	0.0456191
		1788.84	0.020997	0.025739		1788.84	0.016125	0.00819783		1788.84	0.0182472	0.0175814
		1790.29	0.037134	0.03795		1790.29	0.0351098	0.0487878		1790.29	0.0357005	0.0354928
		1791.74	0.037406	0.040932		1791.74	0.048085	0.0507628		1791.74	0.0353885	0.0362287
		1793.19	0.024011	0.017474		1793.19	0.0278827	0.0334089		1793.19	0.0281187	0.0185776
		1794.64	0.042265	0.035151		1794.64	0.0533224	0.0388444		1794.64	0.0403665	0.0255076
		1796.09	0.004596	0.019867		1796.09	0.0166455	0.0229782		1796.09	0.0152896	0.0191018
		1797.54	0.022921	0.035569		1797.54	0.0385208	0.0378459		1797.54	0.0376876	0.0299299
		1799	0.016841	0.020602		1799	0.0221651	0.0235444		1799	0.0282231	0.0153161
		1800.45	0.025498	0.031492		1800.45	0.0241155	0.0299294		1800.45	0.0256996	0.0267989
		1801.89	0.031462	0.041685		1801.89	0.0220706	0.0361108		1801.89	0.028928	0.0207458
		1803.34	0.026159	0.036171		1803.34	0.0351488	0.055874		1803.34	0.0337276	0.0349545
		1804.79	0.02068	0.021813		1804.79	0.0238692	0		1804.79	0.0241209	0.0121156
		1806.24	0.020646	0.027343		1806.24	0.0282416	0.0265514		1806.24	0.0169971	0.0173847
		1807.69	0.024539	0.023763		1807.69	0.0267073	0.00904352		1807.69	0.021682	0.0122293
		1809.14	0.021059	0.022916		1809.14	0.0336161	0.0483506		1809.14	0.0134627	0.0169905
		1810.59	0.007312	0.006431		1810.59	0.020063	0.0301886		1810.59	0.0127127	0.0105748
		1812.03	0.027189	0.028506		1812.03	0.0139624	0.0346886		1812.03	0.0112573	0.0141842
		1813.48	0.030906	0.015059		1813.48	0.0160499	0.0197657		1813.48	0.00248519	0.0195998
		1814.93	0	0.005103		1814.93	0.0109625	0		1814.93	0.00180814	0.00230049
		1816.38	0.048738	0.038773		1816.38	0.0554473	0.0638957		1816.38	0.0321341	0.0352478
		1817.82	0.038593	0.034835		1817.82	0.0416007	0.0414683		1817.82	0.0404531	0.0253454
		1819.27	0.004299	0.01482		1819.27	0.00725452	0.00306564		1819.27	0	0.00575014
		1820.71	0	0		1820.71	0	0.00563263		1820.71	0	0
		1822.16	0.000617	0.008889		1822.16	0.0135995	0		1822.16	0.0103231	0.00269694
		1823.6	0.001653	0.004073		1823.6	0	0.0091011		1823.6	0	0
		1825.05	0	0		1825.05	0	0		1825.05	0	0

## Sheet: Fig2i
Normalized Raman Spectra	Sample 1	Wavenumber (cm-1)	IXX	IZZ	Sample 2	Wavenumber (cm-1)	IXX	IZZ	Sample 3	Wavenumber (cm-1)	IXX	IZZ
		947.777	0	0		947.777	0	0		947.777	0	0
		949.392	0.022764	0.031454		949.392	0.0121021	0.0243625		949.392	0.0220319	0.0143874
		951.006	0.014955	0.019439		951.006	0	0.0164445		951.006	0.00696604	0.0043552					(Curve from Sample 1 data)
		952.619	0.028964	0.041828		952.619	0.0249762	0.0475853		952.619	0.0380132	0.0318801
		954.233	0.023006	0.033177		954.233	0.0169454	0.0419389		954.233	0.0245935	0.0176062
		955.846	0.045691	0.051067		955.846	0.0390283	0.0509233		955.846	0.0568253	0.0443564
		957.459	0.061818	0.065362		957.459	0.0429479	0.0723155		957.459	0.0652331	0.0556738
		959.071	0.027408	0.054029		959.071	0.0376976	0.0685256		959.071	0.0393586	0.0489534
		960.683	0.05365	0.063969		960.683	0.0448786	0.0642712		960.683	0.0557857	0.0528104
		962.295	0.077359	0.099667		962.295	0.0651389	0.0894699		962.295	0.0796977	0.085378
		963.907	0.041937	0.06308		963.907	0.0431035	0.0711385		963.907	0.0553539	0.0522252
		965.519	0.032527	0.05873		965.519	0.0219536	0.0638295		965.519	0.0279024	0.0554917
		967.13	0.063942	0.088643		967.13	0.053562	0.104949		967.13	0.066757	0.0824318
		968.741	0.056238	0.101411		968.741	0.0593585	0.0887901		968.741	0.0735334	0.0923511
		970.351	0.077946	0.110343		970.351	0.0759464	0.11477		970.351	0.0739517	0.100218
		971.962	0.064005	0.115892		971.962	0.0768416	0.121593		971.962	0.0730356	0.103112
		973.572	0.091368	0.131637		973.572	0.0685121	0.127894		973.572	0.0936774	0.121656
		975.182	0.105985	0.14813		975.182	0.0997764	0.152849		975.182	0.104889	0.132951
		976.791	0.050721	0.098798		976.791	0.0629455	0.111796		976.791	0.0627011	0.0976521
		978.4	0.087508	0.146597		978.4	0.0872124	0.147975		978.4	0.105056	0.141373
		980.009	0.061362	0.11587		980.009	0.061188	0.126349		980.009	0.0890457	0.113768
		981.618	0.075841	0.126386		981.618	0.0690988	0.135158		981.618	0.085721	0.117235
		983.227	0.102839	0.160168		983.227	0.0980386	0.162501		983.227	0.126153	0.156722
		984.835	0.07839	0.124642		984.835	0.0761792	0.12916		984.835	0.0892919	0.123811
		986.442	0.048549	0.101891		986.442	0.05592	0.110974		986.442	0.0600272	0.101557
		988.05	0.086579	0.123476		988.05	0.0819512	0.135403		988.05	0.0904381	0.130278
		989.657	0.096626	0.150522		989.657	0.0931445	0.142093		989.657	0.10036	0.138814
		991.264	0.096969	0.153284		991.264	0.0902818	0.154995		991.264	0.109397	0.130535
		992.871	0.111541	0.168632		992.871	0.118296	0.179023		992.871	0.126611	0.165326
		994.477	0.123976	0.17721		994.477	0.112571	0.181225		994.477	0.132737	0.174547
		996.083	0.152499	0.22723		996.083	0.155074	0.232954		996.083	0.178463	0.222473
		997.689	0.240129	0.318559		997.689	0.240337	0.33995		997.689	0.267514	0.333709
		999.295	0.398788	0.486421		999.295	0.401284	0.520995		999.295	0.40176	0.504046
		1000.9	0.48395	0.569978		1000.9	0.471391	0.608152		1000.9	0.493046	0.597414
		1002.51	0.541192	0.610561		1002.51	0.522845	0.662758		1002.51	0.545996	0.64726
		1004.11	0.465707	0.54137		1004.11	0.466435	0.586662		1004.11	0.476433	0.563902
		1005.71	0.34958	0.431528		1005.71	0.353326	0.467716		1005.71	0.37496	0.433579
		1007.32	0.276113	0.336295		1007.32	0.275337	0.354967		1007.32	0.284944	0.337366
		1008.92	0.255938	0.30756		1008.92	0.256658	0.342888		1008.92	0.281113	0.324245
		1010.53	0.217104	0.276925		1010.53	0.230522	0.294595		1010.53	0.235253	0.281664
		1012.13	0.22323	0.268167		1012.13	0.217375	0.283996		1012.13	0.245515	0.278032
		1013.73	0.252928	0.308329		1013.73	0.257677	0.331614		1013.73	0.286309	0.316939
		1015.33	0.238338	0.295101		1015.33	0.236425	0.307007		1015.33	0.257108	0.288531
		1016.94	0.276095	0.327138		1016.94	0.264559	0.346703		1016.94	0.292935	0.330125
		1018.54	0.256453	0.294793		1018.54	0.252471	0.325719		1018.54	0.26668	0.324652
		1020.14	0.272455	0.333362		1020.14	0.268467	0.357763		1020.14	0.28422	0.349944
		1021.74	0.326117	0.376415		1021.74	0.318581	0.417162		1021.74	0.338568	0.392763
		1023.34	0.313261	0.377819		1023.34	0.311266	0.408715		1023.34	0.32883	0.401572
		1024.94	0.350787	0.406804		1024.94	0.347087	0.450267		1024.94	0.37007	0.435724
		1026.54	0.394754	0.459686		1026.54	0.403617	0.489248		1026.54	0.415726	0.495303
		1028.14	0.394471	0.462958		1028.14	0.392661	0.503851		1028.14	0.415441	0.483379
		1029.74	0.386031	0.448268		1029.74	0.383941	0.487126		1029.74	0.396479	0.470274
		1031.34	0.396542	0.456373		1031.34	0.387351	0.499485		1031.34	0.412849	0.468558
		1032.94	0.322681	0.378286		1032.94	0.335211	0.419104		1032.94	0.349878	0.414301
		1034.54	0.293704	0.340516		1034.54	0.28676	0.380566		1034.54	0.314	0.368567
		1036.14	0.261597	0.321016		1036.14	0.277529	0.353447		1036.14	0.288299	0.337958
		1037.74	0.260554	0.313362		1037.74	0.268416	0.335724		1037.74	0.280568	0.333589
		1039.34	0.224611	0.280995		1039.34	0.224008	0.293357		1039.34	0.239667	0.290109
		1040.94	0.180731	0.226013		1040.94	0.186391	0.251344		1040.94	0.192434	0.246537
		1042.53	0.212238	0.259862		1042.53	0.209727	0.279052		1042.53	0.219079	0.276813
		1044.13	0.190541	0.251941		1044.13	0.19669	0.271963		1044.13	0.214802	0.270581
		1045.73	0.166969	0.224029		1045.73	0.184574	0.244242		1045.73	0.186086	0.241514
		1047.32	0.174881	0.21734		1047.32	0.178439	0.241963		1047.32	0.18216	0.242106
		1048.92	0.152854	0.21265		1048.92	0.160955	0.222011		1048.92	0.17616	0.22637
		1050.52	0.12343	0.16514		1050.52	0.138654	0.185763		1050.52	0.14109	0.183503
		1052.11	0.141917	0.17567		1052.11	0.157107	0.203885		1052.11	0.152565	0.197259
		1053.71	0.12673	0.146534		1053.71	0.138475	0.181704		1053.71	0.148373	0.172072
		1055.3	0.134069	0.16395		1055.3	0.151652	0.181964		1055.3	0.144647	0.173002
		1056.9	0.112105	0.133547		1056.9	0.130053	0.150491		1056.9	0.120715	0.14652
		1058.49	0.126959	0.141809		1058.49	0.136176	0.152841		1058.49	0.140906	0.147956
		1060.09	0.104964	0.114438		1060.09	0.123175	0.117625		1060.09	0.119036	0.124435
		1061.68	0.132142	0.125998		1061.68	0.131662	0.144309		1061.68	0.142689	0.144847
		1063.27	0.126522	0.126699		1063.27	0.144912	0.142847		1063.27	0.139825	0.132584
		1064.87	0.1079	0.100469		1064.87	0.127174	0.121303		1064.87	0.109385	0.120599
		1066.46	0.125414	0.115017		1066.46	0.14601	0.132654		1066.46	0.135161	0.126852
		1068.05	0.163189	0.149251		1068.05	0.176383	0.17017		1068.05	0.175406	0.158272
		1069.65	0.133051	0.112237		1069.65	0.150294	0.137028		1069.65	0.141343	0.131812
		1071.24	0.144744	0.130491		1071.24	0.153231	0.157904		1071.24	0.153726	0.143872
		1072.83	0.184221	0.167535		1072.83	0.203383	0.189104		1072.83	0.193486	0.186598
		1074.42	0.182516	0.16072		1074.42	0.193295	0.186782		1074.42	0.187053	0.186262
		1076.01	0.20403	0.18583		1076.01	0.221697	0.223903		1076.01	0.212613	0.222437
		1077.6	0.195799	0.18765		1077.6	0.213682	0.220798		1077.6	0.194871	0.211993
		1079.19	0.226279	0.202546		1079.19	0.239089	0.230952		1079.19	0.231432	0.237874
		1080.78	0.197119	0.188853		1080.78	0.214079	0.208117		1080.78	0.202536	0.206389
		1082.37	0.22436	0.206128		1082.37	0.240729	0.237941		1082.37	0.242673	0.221939
		1083.96	0.15375	0.133632		1083.96	0.172846	0.158446		1083.96	0.164076	0.160516
		1085.55	0.167923	0.148016		1085.55	0.177764	0.15689		1085.55	0.171043	0.160771
		1087.14	0.147791	0.110959		1087.14	0.153785	0.134588		1087.14	0.151632	0.120158
		1088.73	0.108379	0.081863		1088.73	0.111852	0.108586		1088.73	0.118628	0.0969349
		1090.32	0.094413	0.057836		1090.32	0.104119	0.0705044		1090.32	0.0982553	0.0749074
		1091.91	0.08994	0.051829		1091.91	0.0988783	0.0674165		1091.91	0.0899142	0.074963
		1093.5	0.097938	0.07608		1093.5	0.113908	0.0799285		1093.5	0.0999738	0.0743513
		1095.08	0.069356	0.059156		1095.08	0.093025	0.0564214		1095.08	0.0798377	0.0644033
		1096.67	0.084226	0.05859		1096.67	0.0983261	0.0778046		1096.67	0.0979892	0.0807735
		1098.26	0.090294	0.061285		1098.26	0.102239	0.0862294		1098.26	0.0997869	0.0790346
		1099.84	0.109342	0.086656		1099.84	0.108701	0.0997987		1099.84	0.109006	0.0916523
		1101.43	0.090334	0.083496		1101.43	0.109629	0.100205		1101.43	0.109618	0.0957123
		1103.02	0.052819	0.064028		1103.02	0.0786041	0.0680249		1103.02	0.0721529	0.0794757
		1104.6	0.088583	0.070046		1104.6	0.102253	0.0978222		1104.6	0.0967799	0.0885505
		1106.19	0.060608	0.067886		1106.19	0.0773236	0.0785754		1106.19	0.0709377	0.0691003
		1107.77	0.086364	0.072844		1107.77	0.0890518	0.0896497		1107.77	0.0942105	0.078681
		1109.36	0.07832	0.069965		1109.36	0.0928013	0.0807881		1109.36	0.0873311	0.0795884
		1110.94	0.084136	0.085782		1110.94	0.0984958	0.090425		1110.94	0.0918643	0.0973683
		1112.53	0.048755	0.049725		1112.53	0.0770629	0.0720732		1112.53	0.0598068	0.0582516
		1114.11	0.063254	0.060598		1114.11	0.0803301	0.06969		1114.11	0.0828716	0.0749811
		1115.69	0.077289	0.071493		1115.69	0.100766	0.0830788		1115.69	0.0992907	0.0718598
		1117.28	0.084645	0.074344		1117.28	0.11575	0.0957546		1117.28	0.106219	0.0887062
		1118.86	0.107388	0.088692		1118.86	0.125826	0.105899		1118.86	0.127138	0.0987773
		1120.44	0.144297	0.129808		1120.44	0.155179	0.139921		1120.44	0.16845	0.130702
		1122.02	0.110263	0.082731		1122.02	0.126912	0.105143		1122.02	0.116951	0.0913532
		1123.6	0.168031	0.137552		1123.6	0.166478	0.156554		1123.6	0.165732	0.135006
		1125.19	0.143735	0.105965		1125.19	0.153077	0.140869		1125.19	0.163583	0.121386
		1126.77	0.126731	0.102406		1126.77	0.137278	0.11503		1126.77	0.139977	0.1111
		1128.35	0.146438	0.10259		1128.35	0.140006	0.12885		1128.35	0.150819	0.10906
		1129.93	0.093766	0.073785		1129.93	0.125585	0.0901643		1129.93	0.117228	0.0728334
		1131.51	0.098004	0.065674		1131.51	0.10973	0.0944407		1131.51	0.127446	0.0795148
		1133.09	0.102439	0.069958		1133.09	0.115416	0.0906212		1133.09	0.121541	0.0724816
		1134.67	0.091106	0.066109		1134.67	0.0972792	0.0792546		1134.67	0.109473	0.0636535
		1136.25	0.082935	0.05227		1136.25	0.0987121	0.0847703		1136.25	0.116014	0.05537
		1137.83	0.082561	0.063654		1137.83	0.099697	0.0701344		1137.83	0.107271	0.0588912
		1139.41	0.060725	0.028978		1139.41	0.0746881	0.0555243		1139.41	0.0877341	0.0397005
		1140.98	0.11241	0.065981		1140.98	0.115999	0.096868		1140.98	0.128036	0.0717079
		1142.56	0.100693	0.059183		1142.56	0.106698	0.079255		1142.56	0.122346	0.0691388
		1144.14	0.142882	0.098452		1144.14	0.148993	0.124644		1144.14	0.165835	0.107161
		1145.72	0.165414	0.123809		1145.72	0.183503	0.153133		1145.72	0.190938	0.120922
		1147.3	0.137114	0.098991		1147.3	0.163404	0.129884		1147.3	0.179002	0.107201
		1148.87	0.202833	0.155978		1148.87	0.219438	0.180211		1148.87	0.247428	0.151488
		1150.45	0.219709	0.178333		1150.45	0.241607	0.201275		1150.45	0.263892	0.177606
		1152.02	0.227215	0.173375		1152.02	0.246984	0.207624		1152.02	0.265846	0.183458
		1153.6	0.287437	0.22188		1153.6	0.298991	0.261359		1153.6	0.319882	0.216533
		1155.18	0.280105	0.213837		1155.18	0.305609	0.261128		1155.18	0.317908	0.222532
		1156.75	0.275987	0.216039		1156.75	0.297696	0.271005		1156.75	0.314477	0.224932
		1158.33	0.259101	0.204986		1158.33	0.294784	0.243023		1158.33	0.313387	0.206409
		1159.9	0.269479	0.201362		1159.9	0.28407	0.243212		1159.9	0.309279	0.203676
		1161.48	0.222737	0.164959		1161.48	0.236033	0.210782		1161.48	0.250279	0.169943
		1163.05	0.235853	0.201258		1163.05	0.255183	0.218577		1163.05	0.267695	0.197686
		1164.62	0.22251	0.180082		1164.62	0.23023	0.21633		1164.62	0.239863	0.19724
		1166.2	0.191543	0.186633		1166.2	0.218674	0.210033		1166.2	0.228704	0.197271
		1167.77	0.223963	0.206929		1167.77	0.231902	0.232188		1167.77	0.238005	0.22114
		1169.34	0.253496	0.260254		1169.34	0.259394	0.288521		1169.34	0.27906	0.267208
		1170.91	0.207247	0.224364		1170.91	0.214544	0.242805		1170.91	0.224119	0.24214
		1172.49	0.212834	0.224008		1172.49	0.212499	0.249069		1172.49	0.22853	0.230336
		1174.06	0.193106	0.21455		1174.06	0.198453	0.24351		1174.06	0.212083	0.229338
		1175.63	0.189857	0.215648		1175.63	0.205966	0.241023		1175.63	0.205859	0.217271
		1177.2	0.143043	0.162903		1177.2	0.139603	0.190101		1177.2	0.149419	0.168004
		1178.77	0.154621	0.169026		1178.77	0.168492	0.198412		1178.77	0.171089	0.173326
		1180.34	0.142957	0.156344		1180.34	0.159795	0.196054		1180.34	0.167512	0.172213
		1181.91	0.141905	0.165447		1181.91	0.149254	0.181891		1181.91	0.162442	0.170563
		1183.48	0.156417	0.169955		1183.48	0.170304	0.194022		1183.48	0.169673	0.179628
		1185.05	0.133009	0.169319		1185.05	0.150973	0.181812		1185.05	0.15808	0.179052
		1186.62	0.159601	0.188177		1186.62	0.182353	0.204097		1186.62	0.193497	0.198066
		1188.19	0.156635	0.186124		1188.19	0.170462	0.206153		1188.19	0.177211	0.19097
		1189.76	0.186608	0.225573		1189.76	0.192624	0.243246		1189.76	0.210636	0.224941
		1191.33	0.223931	0.261991		1191.33	0.238572	0.290587		1191.33	0.241852	0.268654
		1192.9	0.197715	0.264467		1192.9	0.205442	0.273722		1192.9	0.214074	0.268538
		1194.46	0.26089	0.3193		1194.46	0.256858	0.333031		1194.46	0.273436	0.320157
		1196.03	0.264059	0.332457		1196.03	0.269738	0.361046		1196.03	0.283521	0.357433
		1197.6	0.31645	0.411422		1197.6	0.32705	0.432169		1197.6	0.330384	0.422799
		1199.16	0.372887	0.482123		1199.16	0.376631	0.527747		1199.16	0.386237	0.517917
		1200.73	0.451525	0.598171		1200.73	0.466216	0.628796		1200.73	0.468702	0.619365
		1202.3	0.482196	0.650378		1202.3	0.479972	0.669856		1202.3	0.486433	0.674491
		1203.86	0.559953	0.737349		1203.86	0.571577	0.787968		1203.86	0.569872	0.782354
		1205.43	0.581979	0.818561		1205.43	0.593784	0.852458		1205.43	0.604381	0.849101
		1206.99	0.638299	0.877378		1206.99	0.633071	0.923154		1206.99	0.649703	0.912435
		1208.56	0.635929	0.910318		1208.56	0.651208	0.952891		1208.56	0.657004	0.9598
		1210.12	0.624725	0.909821		1210.12	0.62728	0.967561		1210.12	0.623007	0.972402
		1211.69	0.64934	0.959454		1211.69	0.657026	1.01246		1211.69	0.666647	1.01904
		1213.25	0.682079	1.03666		1213.25	0.68661	1.08238		1213.25	0.695854	1.09115
		1214.81	0.681872	1.0562		1214.81	0.693003	1.11122		1214.81	0.683735	1.1119
		1216.38	0.726372	1.11788		1216.38	0.731758	1.17902		1216.38	0.718805	1.19199
		1217.94	0.724918	1.14873		1217.94	0.722323	1.19578		1217.94	0.722149	1.21475
		1219.5	0.756144	1.2176		1219.5	0.767041	1.28146		1219.5	0.777699	1.27981
		1221.07	0.811793	1.28658		1221.07	0.805742	1.34517		1221.07	0.82824	1.3644
		1222.63	0.8594	1.3172		1222.63	0.854795	1.38807		1222.63	0.873664	1.38788
		1224.19	0.873566	1.34037		1224.19	0.864691	1.40963		1224.19	0.879188	1.42889
		1225.75	0.883803	1.35353		1225.75	0.892815	1.42453		1225.75	0.892627	1.44292
		1227.31	0.914255	1.3698		1227.31	0.929026	1.45278		1227.31	0.914751	1.47035
		1228.87	0.96092	1.41764		1228.87	0.953953	1.48526		1228.87	0.95476	1.50472
		1230.43	0.938831	1.36916		1230.43	0.937323	1.44878		1230.43	0.935067	1.4529
		1231.99	0.96816	1.39788		1231.99	0.961273	1.46091		1231.99	0.951121	1.47489
		1233.55	0.963077	1.36661		1233.55	0.960753	1.42913		1233.55	0.95926	1.45158
		1235.11	0.953648	1.34037		1235.11	0.950612	1.42167		1235.11	0.964983	1.4273
		1236.67	0.93807	1.30145		1236.67	0.929784	1.37753		1236.67	0.927313	1.3811
		1238.23	0.966529	1.31705		1238.23	0.9657	1.37885		1238.23	0.97283	1.38574
		1239.79	0.919824	1.23361		1239.79	0.906779	1.29303		1239.79	0.916835	1.31274
		1241.35	0.890181	1.20015		1241.35	0.884292	1.23741		1241.35	0.888042	1.25522
		1242.9	0.891483	1.15981		1242.9	0.88447	1.21817		1242.9	0.905312	1.23366
		1244.46	0.875418	1.12648		1244.46	0.869741	1.18148		1244.46	0.876188	1.1758
		1246.02	0.900864	1.13448		1246.02	0.890911	1.17871		1246.02	0.901104	1.17909
		1247.58	0.838495	1.04804		1247.58	0.829241	1.09782		1247.58	0.842563	1.09497
		1249.13	0.823912	1.02781		1249.13	0.824025	1.08382		1249.13	0.836778	1.07489
		1250.69	0.812381	0.988948		1250.69	0.804805	1.03555		1250.69	0.808577	1.03821
		1252.25	0.814264	0.999392		1252.25	0.813132	1.03562		1252.25	0.828963	1.03289
		1253.8	0.831937	0.978015		1253.8	0.811594	1.02434		1253.8	0.830509	1.02409
		1255.36	0.832965	0.978437		1255.36	0.813952	1.03324		1255.36	0.822432	1.01863
		1256.91	0.801352	0.965273		1256.91	0.797619	1.00727		1256.91	0.815593	1.00442
		1258.47	0.837875	0.979275		1258.47	0.826693	1.01625		1258.47	0.836348	1.02215
		1260.02	0.785099	0.934282		1260.02	0.787012	0.992729		1260.02	0.788276	0.968053
		1261.57	0.823136	0.972396		1261.57	0.811998	0.995491		1261.57	0.82067	0.99832
		1263.13	0.79474	0.932777		1263.13	0.803768	0.980726		1263.13	0.806339	0.978293
		1264.68	0.774698	0.918561		1264.68	0.785719	0.958621		1264.68	0.791869	0.950457
		1266.24	0.767557	0.896835		1266.24	0.759745	0.944871		1266.24	0.761529	0.929717
		1267.79	0.804474	0.939871		1267.79	0.796797	0.96788		1267.79	0.807408	0.957575
		1269.34	0.730254	0.859951		1269.34	0.734408	0.905351		1269.34	0.738025	0.877903
		1270.89	0.70008	0.820451		1270.89	0.695521	0.852751		1270.89	0.690794	0.839613
		1272.44	0.67109	0.797999		1272.44	0.668537	0.826522		1272.44	0.683681	0.815812
		1274	0.661203	0.784353		1274	0.664286	0.797911		1274	0.668847	0.79659
		1275.55	0.640905	0.761775		1275.55	0.643134	0.782197		1275.55	0.647864	0.773264
		1277.1	0.621924	0.749767		1277.1	0.619572	0.762783		1277.1	0.618427	0.745579
		1278.65	0.596417	0.726807		1278.65	0.599962	0.738413		1278.65	0.606913	0.730909
		1280.2	0.621709	0.736625		1280.2	0.612271	0.755241		1280.2	0.612731	0.744536
		1281.75	0.570747	0.691912		1281.75	0.577756	0.706004		1281.75	0.574724	0.709793
		1283.3	0.594023	0.73284		1283.3	0.594199	0.739395		1283.3	0.614274	0.726449
		1284.85	0.575121	0.689875		1284.85	0.565635	0.700501		1284.85	0.585422	0.699077
		1286.4	0.572849	0.685165		1286.4	0.576528	0.696497		1286.4	0.590324	0.684493
		1287.95	0.525542	0.629028		1287.95	0.5317	0.656356		1287.95	0.536948	0.647986
		1289.5	0.500435	0.605825		1289.5	0.505418	0.618313		1289.5	0.517218	0.617485
		1291.04	0.530965	0.612176		1291.04	0.528398	0.625769		1291.04	0.542096	0.617548
		1292.59	0.496241	0.588491		1292.59	0.499733	0.591375		1292.59	0.511028	0.585022
		1294.14	0.493161	0.594774		1294.14	0.496315	0.60175		1294.14	0.492976	0.573405
		1295.69	0.476423	0.565418		1295.69	0.469248	0.568276		1295.69	0.491778	0.558207
		1297.23	0.472799	0.559984		1297.23	0.473974	0.55627		1297.23	0.489878	0.550532
		1298.78	0.460634	0.548951		1298.78	0.463336	0.548807		1298.78	0.480018	0.538432
		1300.33	0.46805	0.55247		1300.33	0.463979	0.541948		1300.33	0.468159	0.516099
		1301.87	0.494798	0.568435		1301.87	0.501124	0.569771		1301.87	0.511306	0.551999
		1303.42	0.472602	0.564859		1303.42	0.4733	0.553274		1303.42	0.482531	0.535757
		1304.96	0.455249	0.527952		1304.96	0.448206	0.525443		1304.96	0.447667	0.511269
		1306.51	0.484699	0.569762		1306.51	0.496156	0.546652		1306.51	0.510218	0.543634
		1308.05	0.513864	0.590938		1308.05	0.522312	0.567178		1308.05	0.538904	0.569715
		1309.6	0.489267	0.551798		1309.6	0.49122	0.539065		1309.6	0.496666	0.526504
		1311.14	0.498225	0.557898		1311.14	0.498656	0.55387		1311.14	0.495512	0.539784
		1312.69	0.454245	0.519892		1312.69	0.464205	0.497277		1312.69	0.458536	0.504697
		1314.23	0.492492	0.548177		1314.23	0.473649	0.519782		1314.23	0.501506	0.522456
		1315.77	0.493661	0.554817		1315.77	0.488186	0.544956		1315.77	0.500975	0.531133
		1317.31	0.504603	0.562888		1317.31	0.489899	0.557867		1317.31	0.506575	0.542012
		1318.86	0.494188	0.569497		1318.86	0.510686	0.551782		1318.86	0.506293	0.529697
		1320.4	0.470789	0.546318		1320.4	0.485739	0.525492		1320.4	0.485076	0.51989
		1321.94	0.483912	0.552462		1321.94	0.503069	0.519836		1321.94	0.48493	0.517637
		1323.48	0.456559	0.508787		1323.48	0.464283	0.498063		1323.48	0.460059	0.474739
		1325.02	0.478828	0.538776		1325.02	0.476602	0.510305		1325.02	0.48136	0.491072
		1326.57	0.518389	0.550996		1326.57	0.508534	0.521187		1326.57	0.519679	0.509746
		1328.11	0.508575	0.554872		1328.11	0.507874	0.535587		1328.11	0.497671	0.51544
		1329.65	0.505493	0.550535		1329.65	0.496462	0.52013		1329.65	0.508947	0.515864
		1331.19	0.540698	0.588782		1331.19	0.540179	0.568261		1331.19	0.555257	0.557739
		1332.73	0.540728	0.598698		1332.73	0.543845	0.560376		1332.73	0.551187	0.559897
		1334.27	0.498275	0.560153		1334.27	0.524694	0.539541		1334.27	0.51387	0.522898
		1335.81	0.550015	0.604419		1335.81	0.548924	0.5685		1335.81	0.561572	0.56027
		1337.34	0.525484	0.573436		1337.34	0.540808	0.549901		1337.34	0.533052	0.543581
		1338.88	0.544576	0.583331		1338.88	0.541289	0.562272		1338.88	0.53516	0.538037
		1340.42	0.513764	0.568616		1340.42	0.511112	0.541093		1340.42	0.523874	0.537595
		1341.96	0.526565	0.580935		1341.96	0.521231	0.543447		1341.96	0.532574	0.534046
		1343.5	0.482017	0.541789		1343.5	0.492687	0.507004		1343.5	0.487242	0.503781
		1345.03	0.467502	0.524771		1345.03	0.47581	0.48592		1345.03	0.4742	0.477803
		1346.57	0.465251	0.528469		1346.57	0.467802	0.48608		1346.57	0.479145	0.475206
		1348.11	0.420311	0.478924		1348.11	0.414268	0.447967		1348.11	0.417681	0.430474
		1349.64	0.412354	0.486767		1349.64	0.415828	0.454494		1349.64	0.420063	0.441666
		1351.18	0.366982	0.442981		1351.18	0.377399	0.415668		1351.18	0.3889	0.39666
		1352.72	0.33766	0.420884		1352.72	0.345898	0.388853		1352.72	0.366199	0.378207
		1354.25	0.328432	0.418602		1354.25	0.338704	0.38144		1354.25	0.34488	0.371212
		1355.79	0.347329	0.448881		1355.79	0.345684	0.403387		1355.79	0.356603	0.38641
		1357.32	0.318812	0.421211		1357.32	0.346203	0.373793		1357.32	0.334284	0.372367
		1358.86	0.305343	0.406215		1358.86	0.31316	0.375338		1358.86	0.317421	0.357987
		1360.39	0.296712	0.405667		1360.39	0.303539	0.364208		1360.39	0.309557	0.346897
		1361.93	0.24996	0.32107		1361.93	0.263402	0.321157		1361.93	0.255378	0.31496
		1363.46	0.259409	0.392296		1363.46	0.289642	0.340727		1363.46	0.272983	0.341171
		1364.99	0.282429	0.398604		1364.99	0.284904	0.367183		1364.99	0.294565	0.348313
		1366.53	0.275965	0.390072		1366.53	0.268591	0.344945		1366.53	0.276257	0.329124
		1368.06	0.247872	0.366331		1368.06	0.257819	0.326777		1368.06	0.258376	0.321164
		1369.59	0.253273	0.382721		1369.59	0.262492	0.329974		1369.59	0.276958	0.324471
		1371.12	0.271116	0.372834		1371.12	0.264426	0.349132		1371.12	0.27494	0.334589
		1372.66	0.23635	0.371773		1372.66	0.239861	0.304842		1372.66	0.228761	0.304478
		1374.19	0.211873	0.334275		1374.19	0.234967	0.287577		1374.19	0.222558	0.286246
		1375.72	0.218914	0.346832		1375.72	0.229591	0.306107		1375.72	0.216762	0.296833
		1377.25	0.217202	0.344972		1377.25	0.226696	0.307075		1377.25	0.226268	0.292738
		1378.78	0.234268	0.36117		1378.78	0.22393	0.312819		1378.78	0.23935	0.304153
		1380.31	0.243568	0.389315		1380.31	0.252031	0.333741		1380.31	0.244339	0.326252
		1381.84	0.24533	0.395461		1381.84	0.254786	0.353914		1381.84	0.25766	0.337896
		1383.37	0.21177	0.386137		1383.37	0.241907	0.340839		1383.37	0.228917	0.332505
		1384.9	0.248995	0.408783		1384.9	0.250749	0.359809		1384.9	0.242254	0.356208
		1386.43	0.26523	0.439797		1386.43	0.277044	0.405064		1386.43	0.271614	0.395811
		1387.96	0.246236	0.436388		1387.96	0.245244	0.399424		1387.96	0.247348	0.400913
		1389.49	0.272253	0.496962		1389.49	0.280273	0.449996		1389.49	0.276315	0.439627
		1391.01	0.227338	0.466249		1391.01	0.220307	0.423851		1391.01	0.229431	0.432853
		1392.54	0.262729	0.534836		1392.54	0.265797	0.49837		1392.54	0.274414	0.499947
		1394.07	0.27865	0.57479		1394.07	0.285418	0.560482		1394.07	0.281589	0.556471
		1395.6	0.2588	0.602461		1395.6	0.28215	0.57119		1395.6	0.2725	0.586364
		1397.13	0.3344	0.718658		1397.13	0.323495	0.672554		1397.13	0.342955	0.679881
		1398.65	0.311082	0.728059		1398.65	0.321935	0.701676		1398.65	0.323571	0.698543
		1400.18	0.330775	0.754911		1400.18	0.338372	0.731366		1400.18	0.335246	0.745778
		1401.7	0.345588	0.795834		1401.7	0.371988	0.77039		1401.7	0.357271	0.778181
		1403.23	0.355069	0.80378		1403.23	0.370691	0.776349		1403.23	0.37187	0.78131
		1404.76	0.417177	0.817093		1404.76	0.414117	0.808267		1404.76	0.411845	0.820652
		1406.28	0.410707	0.798866		1406.28	0.419238	0.778595		1406.28	0.411224	0.787869
		1407.81	0.43579	0.793618		1407.81	0.425863	0.77576		1407.81	0.435714	0.785077
		1409.33	0.417484	0.748744		1409.33	0.426795	0.718673		1409.33	0.422069	0.724104
		1410.86	0.415277	0.681857		1410.86	0.404377	0.676188		1410.86	0.400512	0.669232
		1412.38	0.412902	0.663714		1412.38	0.415202	0.643736		1412.38	0.420584	0.65847
		1413.9	0.436618	0.662249		1413.9	0.45226	0.640909		1413.9	0.451672	0.638159
		1415.43	0.42568	0.605901		1415.43	0.42432	0.598218		1415.43	0.404698	0.585939
		1416.95	0.413218	0.576647		1416.95	0.417347	0.553616		1416.95	0.416608	0.558495
		1418.47	0.392613	0.537046		1418.47	0.403228	0.521602		1418.47	0.395202	0.521216
		1420	0.449175	0.589311		1420	0.455736	0.567495		1420	0.460171	0.554691
		1421.52	0.409454	0.525568		1421.52	0.40393	0.51539		1421.52	0.398055	0.487605
		1423.04	0.4272	0.529314		1423.04	0.428336	0.517837		1423.04	0.409173	0.509681
		1424.56	0.437046	0.542882		1424.56	0.444876	0.531263		1424.56	0.441961	0.507456
		1426.08	0.438578	0.529156		1426.08	0.44923	0.502984		1426.08	0.443563	0.495881
		1427.6	0.470475	0.544696		1427.6	0.473956	0.527132		1427.6	0.467097	0.504587
		1429.13	0.457396	0.527315		1429.13	0.458293	0.49888		1429.13	0.470794	0.499533
		1430.65	0.569225	0.624545		1430.65	0.57409	0.602816		1430.65	0.575331	0.593081
		1432.17	0.57628	0.619293		1432.17	0.594646	0.595962		1432.17	0.584956	0.587833
		1433.69	0.682085	0.719259		1433.69	0.676317	0.68565		1433.69	0.668208	0.679417
		1435.21	0.687579	0.716252		1435.21	0.71007	0.709626		1435.21	0.705366	0.688376
		1436.73	0.768918	0.75944		1436.73	0.767891	0.76487		1436.73	0.756724	0.762632
		1438.24	0.813691	0.809984		1438.24	0.808538	0.795375		1438.24	0.81977	0.788382
		1439.76	0.878053	0.853436		1439.76	0.87586	0.853261		1439.76	0.874203	0.855306
		1441.28	0.901586	0.885183		1441.28	0.908811	0.88933		1441.28	0.908704	0.880864
		1442.8	0.90845	0.888155		1442.8	0.8993	0.893804		1442.8	0.906927	0.89207
		1444.32	0.951554	0.910933		1444.32	0.940417	0.929091		1444.32	0.945475	0.933866
		1445.84	1	1		1445.84	1	1		1445.84	1	1
		1447.35	0.966152	0.971099		1447.35	0.96936	0.977577		1447.35	0.984153	0.966181
		1448.87	0.949256	0.953606		1448.87	0.955833	0.963379		1448.87	0.946552	0.949805
		1450.39	0.874053	0.873708		1450.39	0.875984	0.89716		1450.39	0.885926	0.905609
		1451.9	0.833169	0.845282		1451.9	0.841257	0.848668		1451.9	0.843794	0.860108
		1453.42	0.795226	0.82223		1453.42	0.804557	0.80971		1453.42	0.804862	0.809476
		1454.94	0.756763	0.800074		1454.94	0.761239	0.78322		1454.94	0.76231	0.776585
		1456.45	0.701044	0.731798		1456.45	0.710686	0.714535		1456.45	0.698592	0.709805
		1457.97	0.712813	0.715865		1457.97	0.707848	0.722575		1457.97	0.707717	0.70873
		1459.48	0.65191	0.682017		1459.48	0.658654	0.659558		1459.48	0.662808	0.655343
		1461	0.664353	0.67566		1461	0.670648	0.681245		1461	0.675571	0.653947
		1462.51	0.589895	0.596464		1462.51	0.590833	0.608316		1462.51	0.602192	0.582135
		1464.03	0.589952	0.601907		1464.03	0.613925	0.590062		1464.03	0.602686	0.582565
		1465.54	0.511517	0.534771		1465.54	0.533334	0.527734		1465.54	0.52079	0.504003
		1467.05	0.464318	0.478931		1467.05	0.477796	0.492983		1467.05	0.483957	0.468557
		1468.57	0.389078	0.420035		1468.57	0.415084	0.418042		1468.57	0.403379	0.402491
		1470.08	0.402931	0.422575		1470.08	0.403759	0.41832		1470.08	0.410856	0.40206
		1471.59	0.327202	0.359189		1471.59	0.332394	0.357008		1471.59	0.347245	0.336899
		1473.1	0.271327	0.310317		1473.1	0.293022	0.294706		1473.1	0.277681	0.286901
		1474.62	0.271933	0.303804		1474.62	0.27161	0.280796		1474.62	0.274506	0.276792
		1476.13	0.20845	0.245762		1476.13	0.23117	0.243584		1476.13	0.232588	0.226135
		1477.64	0.21805	0.260251		1477.64	0.231664	0.231007		1477.64	0.234095	0.206843
		1479.15	0.183795	0.244512		1479.15	0.199465	0.21517		1479.15	0.206555	0.202491
		1480.66	0.15608	0.184743		1480.66	0.170379	0.170076		1480.66	0.161076	0.152096
		1482.17	0.153389	0.188203		1482.17	0.16192	0.173133		1482.17	0.171037	0.156788
		1483.68	0.130209	0.179305		1483.68	0.146781	0.161985		1483.68	0.164482	0.141776
		1485.19	0.095435	0.137355		1485.19	0.118278	0.118561		1485.19	0.112388	0.109205
		1486.7	0.117665	0.150888		1486.7	0.130501	0.121395		1486.7	0.131319	0.117073
		1488.21	0.1032	0.155584		1488.21	0.135643	0.118825		1488.21	0.138272	0.115852
		1489.72	0.131557	0.17412		1489.72	0.149308	0.150148		1489.72	0.150296	0.124603
		1491.23	0.116322	0.155046		1491.23	0.125544	0.115517		1491.23	0.144172	0.110924
		1492.74	0.18354	0.210435		1492.74	0.181587	0.191032		1492.74	0.189642	0.154268
		1494.25	0.109238	0.135286		1494.25	0.133908	0.120006		1494.25	0.138171	0.100206
		1495.76	0.123028	0.144705		1495.76	0.149801	0.141795		1495.76	0.141985	0.108503
		1497.26	0.187293	0.219368		1497.26	0.188714	0.192778		1497.26	0.213754	0.152567
		1498.77	0.168043	0.189034		1498.77	0.18428	0.170074		1498.77	0.194168	0.141105
		1500.28	0.170145	0.199631		1500.28	0.18985	0.183258		1500.28	0.215145	0.15254
		1501.79	0.183479	0.209331		1501.79	0.207221	0.179888		1501.79	0.214284	0.160308
		1503.29	0.246207	0.249854		1503.29	0.265713	0.236929		1503.29	0.268821	0.199317
		1504.8	0.228212	0.256159		1504.8	0.254936	0.225256		1504.8	0.252835	0.185179
		1506.3	0.258182	0.263904		1506.3	0.293311	0.262119		1506.3	0.305042	0.214207
		1507.81	0.315366	0.327084		1507.81	0.341504	0.314634		1507.81	0.356535	0.276834
		1509.32	0.344491	0.325139		1509.32	0.349284	0.340915		1509.32	0.371966	0.278712
		1510.82	0.359933	0.353898		1510.82	0.369066	0.337717		1510.82	0.392487	0.291296
		1512.33	0.38789	0.368684		1512.33	0.411619	0.361665		1512.33	0.435681	0.310225
		1513.83	0.413969	0.38659		1513.83	0.426729	0.380563		1513.83	0.439123	0.320055
		1515.34	0.446506	0.399093		1515.34	0.457618	0.419922		1515.34	0.471194	0.34673
		1516.84	0.41009	0.384823		1516.84	0.431097	0.392226		1516.84	0.440851	0.32624
		1518.34	0.459091	0.429489		1518.34	0.467546	0.433487		1518.34	0.485049	0.355844
		1519.85	0.421767	0.390127		1519.85	0.439209	0.395484		1519.85	0.446932	0.343263
		1521.35	0.449878	0.440715		1521.35	0.464997	0.417762		1521.35	0.484099	0.366072
		1522.85	0.411759	0.39461		1522.85	0.429277	0.39004		1522.85	0.437941	0.32089
		1524.36	0.398228	0.379508		1524.36	0.40104	0.366114		1524.36	0.419178	0.3115
		1525.86	0.364683	0.342712		1525.86	0.378764	0.34667		1525.86	0.384489	0.289989
		1527.36	0.392793	0.374837		1527.36	0.392832	0.375394		1527.36	0.412617	0.316003
		1528.86	0.389747	0.380425		1528.86	0.396825	0.346846		1528.86	0.412675	0.307433
		1530.36	0.330339	0.336505		1530.36	0.326859	0.322162		1530.36	0.352124	0.268794
		1531.87	0.340262	0.372645		1531.87	0.351605	0.328377		1531.87	0.36954	0.289848
		1533.37	0.315942	0.324264		1533.37	0.318486	0.310094		1533.37	0.313595	0.255704
		1534.87	0.284821	0.334478		1534.87	0.286636	0.292001		1534.87	0.293653	0.254213
		1536.37	0.292944	0.332979		1536.37	0.302467	0.288828		1536.37	0.306273	0.258666
		1537.87	0.295514	0.319769		1537.87	0.283121	0.292624		1537.87	0.296001	0.255035
		1539.37	0.304053	0.351286		1539.37	0.311446	0.297307		1539.37	0.314767	0.275857
		1540.87	0.280753	0.332065		1540.87	0.27683	0.284479		1540.87	0.281379	0.251569
		1542.37	0.282899	0.352404		1542.37	0.301204	0.304142		1542.37	0.283699	0.270396
		1543.87	0.298114	0.368117		1543.87	0.295294	0.326422		1543.87	0.304504	0.282558
		1545.36	0.312604	0.385196		1545.36	0.311427	0.349181		1545.36	0.320968	0.299559
		1546.86	0.270705	0.348689		1546.86	0.271563	0.293538		1546.86	0.274694	0.264602
		1548.36	0.316254	0.407713		1548.36	0.31974	0.358065		1548.36	0.323739	0.316788
		1549.86	0.267695	0.353217		1549.86	0.280917	0.306724		1549.86	0.279949	0.272243
		1551.36	0.273316	0.364476		1551.36	0.294512	0.317714		1551.36	0.279615	0.290028
		1552.85	0.307142	0.411952		1552.85	0.310636	0.354404		1552.85	0.317503	0.32905
		1554.35	0.284839	0.394496		1554.35	0.293727	0.307839		1554.35	0.286783	0.30342
		1555.85	0.321358	0.420008		1555.85	0.3043	0.352231		1555.85	0.314104	0.326911
		1557.34	0.327314	0.429652		1557.34	0.335995	0.387071		1557.34	0.323206	0.337039
		1558.84	0.333704	0.459583		1558.84	0.342625	0.380998		1558.84	0.342596	0.358667
		1560.34	0.316005	0.411216		1560.34	0.311734	0.358242		1560.34	0.318008	0.328335
		1561.83	0.34492	0.463771		1561.83	0.351598	0.387567		1561.83	0.350772	0.36277
		1563.33	0.315486	0.438516		1563.33	0.31941	0.361858		1563.33	0.319991	0.342249
		1564.82	0.31508	0.434241		1564.82	0.314377	0.370945		1564.82	0.331901	0.341815
		1566.32	0.296345	0.431386		1566.32	0.303912	0.355588		1566.32	0.318143	0.321892
		1567.81	0.257934	0.369805		1567.81	0.262954	0.305003		1567.81	0.257805	0.285959
		1569.31	0.312189	0.443053		1569.31	0.318836	0.353991		1569.31	0.318242	0.341536
		1570.8	0.277442	0.411907		1570.8	0.275332	0.335303		1570.8	0.284396	0.308664
		1572.29	0.281193	0.40824		1572.29	0.292387	0.329264		1572.29	0.304899	0.308107
		1573.79	0.2555	0.384319		1573.79	0.264626	0.297799		1573.79	0.263225	0.278427
		1575.28	0.288072	0.424725		1575.28	0.287504	0.336778		1575.28	0.288128	0.310231
		1576.77	0.266667	0.407158		1576.77	0.270779	0.311275		1576.77	0.292068	0.301513
		1578.27	0.272256	0.411004		1578.27	0.283214	0.3268		1578.27	0.276264	0.29654
		1579.76	0.311574	0.464716		1579.76	0.331083	0.372293		1579.76	0.328323	0.358987
		1581.25	0.292162	0.454132		1581.25	0.311164	0.359507		1581.25	0.313847	0.347255
		1582.74	0.315117	0.464917		1582.74	0.334261	0.393083		1582.74	0.326388	0.357245
		1584.23	0.342903	0.509712		1584.23	0.357815	0.409708		1584.23	0.361175	0.399634
		1585.72	0.354844	0.50946		1585.72	0.372388	0.424921		1585.72	0.371254	0.40121
		1587.22	0.319604	0.475459		1587.22	0.334377	0.382185		1587.22	0.322757	0.358314
		1588.71	0.36428	0.513842		1588.71	0.354444	0.415279		1588.71	0.366061	0.402276
		1590.2	0.347888	0.496779		1590.2	0.354358	0.408009		1590.2	0.363786	0.396581
		1591.69	0.386381	0.536436		1591.69	0.400876	0.445474		1591.69	0.398274	0.426015
		1593.18	0.373699	0.54322		1593.18	0.393406	0.453545		1593.18	0.41463	0.429308
		1594.67	0.450379	0.607404		1594.67	0.459785	0.510456		1594.67	0.466641	0.511768
		1596.16	0.411348	0.569099		1596.16	0.428804	0.489601		1596.16	0.426519	0.478267
		1597.64	0.43379	0.615844		1597.64	0.456193	0.513254		1597.64	0.457535	0.511374
		1599.13	0.543706	0.704052		1599.13	0.54769	0.627264		1599.13	0.562332	0.606796
		1600.62	0.532114	0.695165		1600.62	0.520104	0.604859		1600.62	0.538988	0.589955
		1602.11	0.568121	0.733221		1602.11	0.581298	0.65622		1602.11	0.582129	0.643957
		1603.6	0.584479	0.752331		1603.6	0.585073	0.67811		1603.6	0.602371	0.673361
		1605.09	0.633241	0.802276		1605.09	0.63098	0.696414		1605.09	0.623312	0.710236
		1606.57	0.632652	0.804522		1606.57	0.622909	0.732432		1606.57	0.639204	0.717156
		1608.06	0.654634	0.822504		1608.06	0.650005	0.752602		1608.06	0.670691	0.742778
		1609.55	0.681746	0.854992		1609.55	0.689431	0.770259		1609.55	0.692325	0.777176
		1611.03	0.754108	0.939115		1611.03	0.74903	0.871604		1611.03	0.772837	0.86603
		1612.52	0.79601	0.98075		1612.52	0.787096	0.911589		1612.52	0.8012	0.896642
		1614.01	0.79001	0.94649		1614.01	0.794522	0.893554		1614.01	0.795015	0.896542
		1615.49	0.720523	0.904255		1615.49	0.730264	0.834278		1615.49	0.737675	0.8386
		1616.98	0.698961	0.840034		1616.98	0.686751	0.792169		1616.98	0.703699	0.778879
		1618.46	0.642215	0.760959		1618.46	0.622904	0.714918		1618.46	0.616933	0.692302
		1619.95	0.540274	0.652736		1619.95	0.54112	0.591239		1619.95	0.542679	0.593281
		1621.43	0.485348	0.586243		1621.43	0.47762	0.526387		1621.43	0.477998	0.50709
		1622.91	0.463462	0.557634		1622.91	0.46745	0.49154		1622.91	0.47459	0.492771
		1624.4	0.434307	0.539297		1624.4	0.437126	0.470632		1624.4	0.455144	0.451885
		1625.88	0.382314	0.450433		1625.88	0.382543	0.412681		1625.88	0.39428	0.405864
		1627.37	0.421193	0.477289		1627.37	0.410798	0.411262		1627.37	0.416005	0.411045
		1628.85	0.377508	0.411485		1628.85	0.373648	0.384348		1628.85	0.377749	0.382244
		1630.33	0.392294	0.449543		1630.33	0.39023	0.39432		1630.33	0.384564	0.392002
		1631.81	0.439217	0.482183		1631.81	0.453955	0.451729		1631.81	0.454566	0.43492
		1633.3	0.417617	0.452519		1633.3	0.414631	0.403185		1633.3	0.411444	0.401887
		1634.78	0.474322	0.494662		1634.78	0.48051	0.46986		1634.78	0.483784	0.46092
		1636.26	0.436748	0.45343		1636.26	0.445934	0.421951		1636.26	0.45152	0.43172
		1637.74	0.512381	0.506312		1637.74	0.500047	0.484841		1637.74	0.501083	0.4715
		1639.22	0.54666	0.535112		1639.22	0.53995	0.513055		1639.22	0.546484	0.506211
		1640.7	0.556552	0.542157		1640.7	0.546008	0.516505		1640.7	0.534052	0.521415
		1642.19	0.604286	0.587262		1642.19	0.600202	0.547216		1642.19	0.600525	0.559954
		1643.67	0.633317	0.598769		1643.67	0.625409	0.571721		1643.67	0.622556	0.593306
		1645.15	0.670576	0.595836		1645.15	0.654368	0.586056		1645.15	0.664534	0.619118
		1646.63	0.708158	0.642945		1646.63	0.704886	0.642312		1646.63	0.695765	0.646182
		1648.11	0.793963	0.720021		1648.11	0.78671	0.714547		1648.11	0.770153	0.702284
		1649.58	0.852034	0.756593		1649.58	0.836773	0.738208		1649.58	0.835378	0.749365
		1651.06	0.90259	0.780846		1651.06	0.88374	0.775001		1651.06	0.886211	0.788191
		1652.54	0.945255	0.796954		1652.54	0.932294	0.789311		1652.54	0.928128	0.803156
		1654.02	1.08584	0.900222		1654.02	1.05034	0.90733		1654.02	1.05576	0.915273
		1655.5	1.08639	0.888229		1655.5	1.08004	0.908328		1655.5	1.06507	0.915243
		1656.98	1.17715	0.966378		1656.98	1.16182	0.966202		1656.98	1.17216	0.964824
		1658.45	1.23162	0.976288		1658.45	1.22437	0.982963		1658.45	1.22252	0.989008
		1659.93	1.3441	1.01915		1659.93	1.33601	1.02029		1659.93	1.32529	1.05187
		1661.41	1.35344	0.971136		1661.41	1.34532	1.00111		1661.41	1.31137	1.00746
		1662.89	1.52044	1.06233		1662.89	1.49308	1.09443		1662.89	1.48093	1.08676
		1664.36	1.68145	1.1242		1664.36	1.6532	1.14428		1664.36	1.6479	1.1678
		1665.84	1.72514	1.0836		1665.84	1.70725	1.11408		1665.84	1.69091	1.1247
		1667.31	1.93916	1.21041		1667.31	1.90348	1.23691		1667.31	1.91473	1.23187
		1668.79	2.01682	1.21028		1668.79	1.97703	1.24382		1668.79	1.98058	1.24208
		1670.27	2.06702	1.21563		1670.27	2.04177	1.23508		1670.27	2.03021	1.2568
		1671.74	2.1135	1.21213		1671.74	2.05468	1.24864		1671.74	2.05403	1.25122
		1673.22	2.0287	1.18754		1673.22	1.99059	1.21649		1673.22	1.98756	1.22067
		1674.69	1.98928	1.16351		1674.69	1.93946	1.21102		1674.69	1.92599	1.20934
		1676.16	1.79188	1.09218		1676.16	1.75743	1.11201		1676.16	1.75134	1.11101
		1677.64	1.67798	1.06863		1677.64	1.66649	1.07361		1677.64	1.6581	1.08641
		1679.11	1.48418	0.932296		1679.11	1.45575	0.945138		1679.11	1.44483	0.971612
		1680.59	1.38157	0.906226		1680.59	1.34544	0.924659		1680.59	1.35176	0.9407
		1682.06	1.25532	0.845497		1682.06	1.23294	0.854587		1682.06	1.22111	0.871836
		1683.53	1.13863	0.802268		1683.53	1.11154	0.813527		1683.53	1.10599	0.822577
		1685	1.10149	0.804922		1685	1.06447	0.802676		1685	1.07273	0.807689
		1686.48	0.931488	0.679299		1686.48	0.914989	0.708629		1686.48	0.909497	0.704085
		1687.95	0.904536	0.679577		1687.95	0.881484	0.708568		1687.95	0.885226	0.695525
		1689.42	0.806286	0.626117		1689.42	0.782288	0.617988		1689.42	0.769499	0.650739
		1690.89	0.740283	0.575095		1690.89	0.727944	0.581858		1690.89	0.719137	0.590005
		1692.36	0.713993	0.574433		1692.36	0.685247	0.589394		1692.36	0.716102	0.599202
		1693.83	0.627468	0.504999		1693.83	0.606395	0.517014		1693.83	0.60671	0.512082
		1695.3	0.605054	0.503366		1695.3	0.588424	0.512538		1695.3	0.597983	0.505946
		1696.77	0.516097	0.426445		1696.77	0.496896	0.432723		1696.77	0.502869	0.439284
		1698.24	0.533948	0.457026		1698.24	0.517113	0.463379		1698.24	0.525797	0.452277
		1699.71	0.452521	0.381239		1699.71	0.426569	0.384966		1699.71	0.422382	0.377331
		1701.18	0.362403	0.3256		1701.18	0.363774	0.338286		1701.18	0.367438	0.326937
		1702.65	0.337918	0.310676		1702.65	0.336438	0.296218		1702.65	0.336141	0.309755
		1704.12	0.286629	0.254466		1704.12	0.278498	0.249858		1704.12	0.268973	0.255166
		1705.59	0.242652	0.215919		1705.59	0.238465	0.232786		1705.59	0.231899	0.219614
		1707.06	0.246061	0.224663		1707.06	0.22544	0.24718		1707.06	0.234704	0.216807
		1708.53	0.16869	0.159224		1708.53	0.159514	0.170918		1708.53	0.178667	0.16514
		1710	0.211249	0.198314		1710	0.196571	0.199191		1710	0.199726	0.180902
		1711.46	0.102531	0.082133		1711.46	0.103008	0.0977689		1711.46	0.105978	0.0938814
		1712.93	0.12133	0.110652		1712.93	0.104825	0.131618		1712.93	0.120791	0.107358
		1714.4	0.115985	0.105847		1714.4	0.108576	0.114124		1714.4	0.114825	0.0998266
		1715.86	0.106856	0.103356		1715.86	0.106094	0.116997		1715.86	0.111111	0.0939803
		1717.33	0.080951	0.076461		1717.33	0.069138	0.079627		1717.33	0.0873149	0.0668815
		1718.8	0.064428	0.073404		1718.8	0.0701326	0.0689482		1718.8	0.0789184	0.0720132
		1720.26	0.076212	0.070817		1720.26	0.0702254	0.0809153		1720.26	0.0864287	0.0702403
		1721.73	0.079253	0.097721		1721.73	0.0796444	0.0998012		1721.73	0.0983484	0.0812705
		1723.19	0.054106	0.052119		1723.19	0.0430273	0.0684279		1723.19	0.0488405	0.0604904
		1724.66	0.046965	0.047721		1724.66	0.0513695	0.067584		1724.66	0.0557758	0.0399342
		1726.12	0.060443	0.064346		1726.12	0.0496823	0.0551403		1726.12	0.0576083	0.0490839
		1727.59	0.015077	0.009166		1727.59	0.0196991	0.0150944		1727.59	0.0198572	0.0109471
		1729.05	0.047891	0.038904		1729.05	0.0292567	0.0421539		1729.05	0.0519293	0.0349389
		1730.52	0.056525	0.044527		1730.52	0.0567204	0.0540272		1730.52	0.0693958	0.0428014
		1731.98	0.024459	0.010141		1731.98	0.021016	0.0261816		1731.98	0.0064104	0.0199042
		1733.44	0.067071	0.055252		1733.44	0.0412434	0.0518212		1733.44	0.0442442	0.0454991
		1734.91	0.027322	0.028624		1734.91	0.0190092	0.047329		1734.91	0.038256	0.0314703
		1736.37	0.046911	0.039712		1736.37	0.0412447	0.0493752		1736.37	0.0442502	0.0383035
		1737.83	0.067135	0.049273		1737.83	0.0540242	0.0547342		1737.83	0.0758068	0.040895
		1739.29	0.065372	0.085971		1739.29	0.0716139	0.0691106		1739.29	0.0874857	0.0738381
		1740.76	0.033082	0.034534		1740.76	0.028095	0.041025		1740.76	0.0431346	0.0304395
		1742.22	0.027789	0.024319		1742.22	0.0222366	0.0264474		1742.22	0.0356744	0.00907641
		1743.68	0.0314	0.027313		1743.68	0.0191531	0.0387071		1743.68	0.035076	0.0356915
		1745.14	0.059555	0.076263		1745.14	0.0666071	0.0712303		1745.14	0.0676634	0.068811
		1746.6	0.020971	0.026052		1746.6	0.0266769	0.0227685		1746.6	0.0175631	0.0159534
		1748.06	0.029257	0.031173		1748.06	0.0324833	0.024961		1748.06	0.0249958	0.0227636
		1749.52	0.04177	0.044863		1749.52	0.0286329	0.0376423		1749.52	0.0350286	0.032849
		1750.98	0.031269	0.018941		1750.98	0.0261061	0.0210169		1750.98	0.0310224	0.0367138
		1752.44	0.080698	0.087022		1752.44	0.0671346	0.0749222		1752.44	0.0782492	0.0652925
		1753.9	0.058085	0.063421		1753.9	0.0515923	0.0564038		1753.9	0.0518341	0.0493523
		1755.36	0	0.00974		1755.36	0.00910639	0		1755.36	0.00315698	0.00588332
		1756.82	0.029306	0.0224		1756.82	0.0315609	0.0356267		1756.82	0.0345059	0.0285021
		1758.28	0.077376	0.070312		1758.28	0.0608699	0.0751511		1758.28	0.0718244	0.0615679
		1759.73	0.00673	0		1759.73	0.00534284	8.48068e-05		1759.73	0.0108133	0.0140015
		1761.19	0.030648	0.044478		1761.19	0.031001	0.0450731		1761.19	0.0299003	0.0308445
		1762.65	0.019634	0.019785		1762.65	0.0227879	0.032601		1762.65	0.031102	0.0164001
		1764.11	0.044038	0.044635		1764.11	0.0336417	0.047663		1764.11	0.029919	0.0435751
		1765.56	0.032703	0.025718		1765.56	0.0280772	0.0214097		1765.56	0.0234331	0.0314841
		1767.02	0.044406	0.04452		1767.02	0.0373518	0.0370396		1767.02	0.0437508	0.0458419
		1768.48	0.049325	0.041656		1768.48	0.0400915	0.0474552		1768.48	0.0514297	0.04423
		1769.93	0.013414	0.025763		1769.93	0.0156792	0.0165556		1769.93	0.0268431	0.0160083
		1771.39	0.049505	0.043987		1771.39	0.0414286	0.0458063		1771.39	0.0483456	0.0418716
		1772.84	0.09359	0.085095		1772.84	0.0684301	0.0872095		1772.84	0.092662	0.0753579
		1774.3	0.020113	0.020419		1774.3	0.0137958	0.0242811		1774.3	0.0245683	0.0285369
		1775.76	0.03155	0.032512		1775.76	0.0278533	0.0254556		1775.76	0.0360858	0.0333298
		1777.21	0.060056	0.061887		1777.21	0.0466494	0.0526788		1777.21	0.065809	0.0516441
		1778.66	0.024717	0.020554		1778.66	0.0128725	0.0162808		1778.66	0.0273142	0.0255317
		1780.12	0.051458	0.043285		1780.12	0.0520299	0.0542651		1780.12	0.0496782	0.0405491
		1781.57	0.055498	0.060073		1781.57	0.048446	0.0547114		1781.57	0.0754321	0.0475036
		1783.03	0	0		1783.03	0	0		1783.03	0	0
		1784.48	0.063701	0.054997		1784.48	0.0589589	0.0684675		1784.48	0.0566179	0.0645853
		1785.93	0.027263	0.037806		1785.93	0.0343212	0.022668		1785.93	0.0350636	0.0333218
		1787.38	0.068569	0.044808		1787.38	0.0518423	0.0461257		1787.38	0.0667652	0.0501974
		1788.84	0.016753	0.018586		1788.84	0.0103463	0.0110247		1788.84	0.0124551	0.0194706
		1790.29	0.039758	0.035691		1790.29	0.0456564	0.0338715		1790.29	0.0434566	0.029581
		1791.74	0.044667	0.034688		1791.74	0.034737	0.0331421		1791.74	0.0374106	0.0341687
		1793.19	0.026577	0.011923		1793.19	0.0302706	0.0130956		1793.19	0.0205488	0.0227484
		1794.64	0.043934	0.029206		1794.64	0.0282777	0.0335848		1794.64	0.0140642	0.0323602
		1796.09	0.012508	0.004661		1796.09	0.0140999	0.0319519		1796.09	0.0208495	0.0216303
		1797.54	0.037177	0.032796		1797.54	0.0298138	0.0392074		1797.54	0.0399428	0.03464
		1799	0.020519	0.017329		1799	0.0237863	0.0218747		1799	0.0173187	0.0298543
		1800.45	0.032769	0.041928		1800.45	0.0256268	0.0265833		1800.45	0.0302887	0.0200756
		1801.89	0.05133	0.034324		1801.89	0.0298042	0.0445567		1801.89	0.0425748	0.0356321
		1803.34	0.056639	0.056596		1803.34	0.0477361	0.0421408		1803.34	0.0468522	0.0410176
		1804.79	0.042737	0.027582		1804.79	0.0207253	0.0362658		1804.79	0.0266595	0.0298428
		1806.24	0.054745	0.040774		1806.24	0.0306252	0.0291433		1806.24	0.0332062	0.027251
		1807.69	0.024935	0.031676		1807.69	0.0188205	0.0242236		1807.69	0.0232754	0.0306882
		1809.14	0.036496	0.015026		1809.14	0.0173478	0.0323136		1809.14	0.0254451	0.0130166
		1810.59	0.015181	0.017203		1810.59	0.0161855	0.0157779		1810.59	0.0200914	0.0245537
		1812.03	0.031483	0.021599		1812.03	0.0227817	0.0337944		1812.03	0.0131614	0.0247773
		1813.48	0.01915	0.028113		1813.48	0.00841222	0.0360506		1813.48	0.0269853	0.0124902
		1814.93	0.006778	0.001337		1814.93	0.00356247	0		1814.93	0	0.0115399
		1816.38	0.063145	0.063176		1816.38	0.0471967	0.052921		1816.38	0.0651577	0.057678
		1817.82	0.038861	0.041978		1817.82	0.0331836	0.0415896		1817.82	0.0460018	0.0381734
		1819.27	0.004329	0.011562		1819.27	0.00170959	0.000498462		1819.27	0.0109556	0.0106683
		1820.71	0	0		1820.71	0	0		1820.71	0	0
		1822.16	0.00944	0.007615		1822.16	0.0137372	0.0159078		1822.16	0.0165826	0.00746557
		1823.6	0	0		1823.6	0.0029566	0		1823.6	0	0
		1825.05	0	0		1825.05	0	0		1825.05	0	0

## Sheet: Fig2j
Peak Intensity Ratio at 1670 cm-1	16xFGA	NM-16xFGA-CM
	1.09182	1.64553
	1.15093	1.74362
	1.15643	1.64162
	P value	0.000157347
	P value summary	***
	Significantly different (P < 0.05)?	Yes
	One- or two-tailed P value?	Two-tailed
	t, df	t=13.85, df=4

## Sheet: Fig3d
Ultimate Tensile Stress (MPa)	16xFGA	NM(YtoS)-16xFGA-CM	NM-16xFGA-CM	NM-16xFGA-CM(YtoS)	NM-16xFGA-CM(KRtoS)	16xFGA-M
	201.6	249.8	358.5	365.4	349.3	266.6
	187.7	248.9	387.2	391.8	468.8	288.3
	172.7	278.9	393.3	407.6	474.6	297.4
	228.6	247.9	416.2	405	367.9	277.4
	252.4	247.7	373.2	383.3	390.9	274.6
	251.2	227.1	419.3	412	403.7	264.4
	214.4	290.1	399	406.2	512.1	250.7
	258.2	265.2	385	371.1	405.1	271.3
	260.7	277.9	467.6	451.5	375.7	287.4
	271.2		465.3	471.1	492.6	286.5
	Šídák's multiple comparisons test	Mean Diff.	95.00% CI of diff.	Below threshold?	Summary	Adjusted P Value
	16xFGA vs. NM-16xFGA-CM	-176.6	-220.1 to -133.0	Yes	****	1.2e-14	16xFGA & NM-16xFGA-CM
	16xFGA vs. NM-16xFGA-CM(YtoS)	-176.6	-220.2 to -133.1	Yes	****	1.2e-14	16xFGA & NM-16xFGA-CM(YtoS)
	16xFGA vs. NM-16xFGA-CM(KRtoS)	-194.2	-237.7 to -150.7	Yes	****	1e-15	16xFGA & NM-16xFGA-CM(KRtoS)
	NM(YtoS)-16xFGA-CM vs. NM-16xFGA-CM	-147.2	-191.9 to -102.4	Yes	****	1.8167e-11	NM(YtoS)-16xFGA-CM & NM-16xFGA-CM
	NM(YtoS)-16xFGA-CM vs. NM-16xFGA-CM(YtoS)	-147.2	-192.0 to -102.5	Yes	****	1.8008e-11	NM(YtoS)-16xFGA-CM & NM-16xFGA-CM(YtoS)
	NM(YtoS)-16xFGA-CM vs. NM-16xFGA-CM(KRtoS)	-164.8	-209.5 to -120.1	Yes	****	4e-13	NM(YtoS)-16xFGA-CM & NM-16xFGA-CM(KRtoS)
	Test details	Mean 1	Mean 2	Mean Diff.	SE of diff.	n1	n2	t	DF
	16xFGA vs. NM-16xFGA-CM	229.9	406.5	-176.6	15.93	10	10	11.08	53
	16xFGA vs. NM-16xFGA-CM(YtoS)	229.9	406.5	-176.6	15.93	10	10	11.09	53
	16xFGA vs. NM-16xFGA-CM(KRtoS)	229.9	424.1	-194.2	15.93	10	10	12.19	53
	NM(YtoS)-16xFGA-CM vs. NM-16xFGA-CM	259.3	406.5	-147.2	16.37	9	10	8.991	53
	NM(YtoS)-16xFGA-CM vs. NM-16xFGA-CM(YtoS)	259.3	406.5	-147.2	16.37	9	10	8.993	53
	NM(YtoS)-16xFGA-CM vs. NM-16xFGA-CM(KRtoS)	259.3	424.1	-164.8	16.37	9	10	10.07	53

## Sheet: Fig3e
Toughness (MJ*m-3)	16xFGA	NM(YtoS)-16xFGA-CM	NM-16xFGA-CM	NM-16xFGA-CM(YtoS)	NM-16xFGA-CM(KRtoS)	16xFGA-M
	40	100	100	110	130	120
	40	140	160	130	120	150
	40	180	100	120	100	140
	60	100	110	130	140	150
	60	100	120	110	130	120
	60	90	120	130	140	90
	50	150	100	100	130	70
	70	110	150	110	150	130
	80	90	110	130	140	140
	90		110	140	120	120
	Šídák's multiple comparisons test	Mean Diff.	95.00% CI of diff.	Below threshold?	Summary	Adjusted P Value
	16xFGA vs. NM(YtoS)-16xFGA-CM	-58.78	-84.77 to -32.78	Yes	****	8.307e-07	16xFGA & NM(YtoS)-16xFGA-CM
	16xFGA vs. NM-16xFGA-CM	-59	-84.30 to -33.70	Yes	****	4.157e-07	16xFGA & NM-16xFGA-CM
	16xFGA vs. NM-16xFGA-CM(YtoS)	-62	-87.30 to -36.70	Yes	****	1.296e-07	16xFGA & NM-16xFGA-CM(YtoS)
	16xFGA vs. NM-16xFGA-CM(KRtoS)	-71	-96.30 to -45.70	Yes	****	3.9e-09	16xFGA & NM-16xFGA-CM(KRtoS)
	16xFGA vs. 16xFGA-M	-64	-89.30 to -38.70	Yes	****	5.95e-08	16xFGA & 16xFGA-M
	Test details	Mean 1	Mean 2	Mean Diff.	SE of diff.	n1	n2	t	DF
	16xFGA vs. NM(YtoS)-16xFGA-CM	59	117.8	-58.78	9.758	10	9	6.023	53
	16xFGA vs. NM-16xFGA-CM	59	118	-59	9.498	10	10	6.212	53
	16xFGA vs. NM-16xFGA-CM(YtoS)	59	121	-62	9.498	10	10	6.528	53
	16xFGA vs. NM-16xFGA-CM(KRtoS)	59	130	-71	9.498	10	10	7.475	53
	16xFGA vs. 16xFGA-M	59	123	-64	9.498	10	10	6.738	53

## Sheet: Fig3f
Stress-Strain Curves	NM(YtoS)-16xFGA-CM	Strain (%)	Stress (MPa)	NM(YtoS)-16xFGA-CM	Strain (%)	Stress (MPa)	NM(YtoS)-16xFGA-CM	Strain (%)	Stress (MPa)	NM-16xFGA-CM(YtoS)	Strain (%)	Stress (MPa)	NM-16xFGA-CM(YtoS)	Strain (%)	Stress (MPa)	NM-16xFGA-CM(YtoS)	Strain (%)	Stress (MPa)	NM-16xFGA-CM(KRtoS)	Strain (%)	Stress (MPa)	NM-16xFGA-CM(KRtoS)	Strain (%)	Stress (MPa)	NM-16xFGA-CM(KRtoS)	Strain (%)	Stress (MPa)	NM-16xFGA-CM	Strain (%)	Stress (MPa)	NM-16xFGA-CM	Strain (%)	Stress (MPa)	NM-16xFGA-CM	Strain (%)	Stress (MPa)	16xFGA-M	Strain (%)	Stress (MPa)	16xFGA-M	Strain (%)	Stress (MPa)	16xFGA-M	Strain (%)	Stress (MPa)
		0.012207	0.0107629		0.012207	-0.0092167		0.0146484	0.0623861		0.0146484	0.177346		0.012207	0.450539		0.00976563	5.4167		0	0.090381		-0.00732	-0.07606		-0.00244	0.191798		0.0146484	0.460124		0.012207	1.29676		0.0146484	-0.0431112		0.012207	-0.0563332		0.012207	0.485201		0.0170898	0.0473136
		0.0195312	0.0251438		0.0195312	-0.0300324		0.0219727	0.0918661		0.0219727	0.221835		0.0195312	0.411618		0.0195312	5.64733		0	-0.10097		-0.00732	-0.20599		-0.00244	-0.00342		0.0219727	0.339075		0.0195312	1.14929		0.0195312	-0.409292		0.0170898	0.0755578		0.0195312	0.528187		0.0268555	-0.0295897
		0.0366211	0.0843945		0.0292969	0.019195		0.0317383	0.169773		0.0341797	0.176624		0.0366211	1.07069		0.0366211	6.11386		0	-0.07463		-0.00732	0.038421		-0.00244	-0.04226		0.0366211	0.467778		0.0268555	1.78537		0.0292969	-0.307833		0.0244141	0.248822		0.0317383	0.514481		0.0488281	0.200839
		0.0805664	0.0455021		0.0512695	0.0691762		0.0512695	0.185988		0.0561523	0.0224752		0.078125	1.95557		0.0756836	5.78148		0	-0.12964		-0.00488	-0.17812		0	0.009816		0.0732422	0.923227		0.0415039	2.405		0.0439453	-0.113708		0.0366211	0.198659		0.0488281	0.702672		0.131836	0.530274
		0.222168	0.447792		0.0976562	0.231558		0.0952149	0.386973		0.109863	-0.154184		0.200195	4.54101		0.166016	6.14705		0	-0.0987		-0.00488	-0.20207		0.002441	0.054642		0.15625	2.07031		0.0708008	3.23738		0.0830078	0.0157541		0.0634766	0.0559513		0.0952149	0.880308		0.27832	1.31531
		0.400391	1.402		0.197754	0.353931		0.212402	1.29025		0.195312	0.15969		0.36377	6.37585		0.300293	6.77232		0	-0.05404		-0.00244	-0.32123		0.004883	0.046116		0.268555	4.31898		0.13916	5.57818		0.187988	0.756957		0.144043	0.106649		0.202637	1.03624		0.351562	3.1124
		0.585937	1.6051		0.29541	1.4016		0.336914	3.66606		0.266113	1.78098		0.495605	6.17995		0.483398	6.95553		0.002441	-0.0748		0.002441	-0.21924		0.007324	0.09272		0.358887	4.84192		0.229492	8.76542		0.3125	0.377256		0.258789	0.0493309		0.327148	0.63363		0.415039	4.60119
		0.703125	0.83609		0.415039	2.67254		0.446777	4.4674		0.32959	4.43783		0.576172	6.52206		0.627441	6.90735		0.004883	-0.09498		0.004883	-0.23365		0.012207	-0.14128		0.458984	5.66333		0.300293	12.1624		0.41748	2.25244		0.351562	0.395931		0.424805	0.976112		0.478516	5.92494
		0.78125	1.20265		0.524902	3.24171		0.544434	7.14073		0.400391	7.17761		0.64209	7.81444		0.725098	6.94476		0.007324	-0.08529		0.012207	-0.02681		0.019531	0.047694		0.568848	7.18128		0.373535	15.3494		0.527344	4.33197		0.441895	0.50052		0.534668	1.75743		0.546875	7.30995
		0.844727	2.25486		0.617676	3.76131		0.651855	9.49617		0.478516	9.52129		0.705566	10.2292		0.800781	7.65127		0.012207	0.175126		0.024414	-0.09997		0.036621	0.231225		0.654297	8.14233		0.454102	17.9696		0.65918	6.44015		0.549316	0.93008		0.664063	5.96557		0.617676	9.09722
		0.910645	1.88016		0.712891	5.75019		0.737305	11.6429		0.588379	12.8065		0.771484	12.7294		0.869141	8.66795		0.019531	0.039375		0.05127	0.000394		0.073242	0.091873		0.734863	10.1512		0.556641	21.8718		0.778809	7.53112		0.664063	1.53296		0.769043	10.7753		0.688477	10.4007
		0.976563	1.87844		0.827637	9.80179		0.808105	14.1121		0.705566	16.7384		0.842285	15.0265		0.935059	8.91617		0.041504	0.157117		0.107422	0.366213		0.175781	0.380189		0.810547	12.1704		0.688477	26.8579		0.864258	9.20395		0.754394	2.57294		0.839844	13.9657		0.769043	11.6296
		1.04736	2.5617		0.966797	15.0941		0.876465	16.1739		0.822754	20.8		0.915527	16.6558		1.01074	9.36155		0.10498	0.535539		0.214844	1.49583		0.324707	0.967578		0.888672	13.6698		0.825195	32.1708		0.9375	9.90878		0.834961	3.08084		0.90332	16.7041		0.856934	12.9628
		1.11572	2.39783		1.12305	21.5459		0.942383	18.3319		0.932617	25.1105		0.996094	20.4377		1.09619	8.20138		0.241699	1.63294		0.351562	3.56146		0.456543	4.36378		0.974121	16.0771		0.927734	36.8516		1.01074	11.1366		0.908203	3.13806		0.961914	19.2512		0.957031	15.0224
		1.18408	2.56132		1.23779	26.9449		1.01318	20.5312		1.02051	29.3762		1.09619	23.6018		1.18896	8.82402		0.361328	3.45		0.541992	6.87905		0.59082	8.99871		1.07178	18.81		1.0083	40.3765		1.07666	12.3364		0.981445	3.30305		1.02539	21.7816		1.07178	18.7827
		1.26953	3.23208		1.3208	30.5033		1.09619	23.1675		1.09375	33.131		1.20361	27.2425		1.29639	10.6211		0.512695	6.06307		0.695801	10.7521		0.686035	12.6001		1.1792	21.8743		1.0791	43.3472		1.14258	13.107		1.05713	3.40476		1.09131	24.5423		1.18652	22.9961
		1.38428	3.95867		1.38672	33.2918		1.19141	25.9827		1.15967	36.3311		1.32568	32.2495		1.40625	11.7802		0.666504	9.56809		0.800781	13.87		0.76416	14.8845		1.2915	25.2692		1.14258	45.6078		1.21094	14.5535		1.14746	3.72563		1.16211	27.29		1.30859	27.7719
		1.51367	4.47857		1.44287	35.7054		1.29883	28.2437		1.22314	39.2495		1.45752	33.6081		1.51611	11.6808		0.830078	13.6113		0.876465	16.0459		0.83252	17.4384		1.41357	28.8448		1.20117	47.7602		1.28174	16.2549		1.23779	4.41996		1.24023	30.3283		1.41357	32.2187
		1.64307	5.35103		1.50635	37.9255		1.42822	31.1895		1.28906	42.0225		1.55762	37.3109		1.60645	12.9984		0.969238	17.4929		0.944824	17.6081		0.898438	19.6728		1.51855	32.251		1.26465	50.1496		1.36719	18.1293		1.33789	5.51184		1.32568	33.7691		1.4917	35.8633
		1.74805	7.18819		1.57227	39.7499		1.57227	34.6389		1.35986	45.0245		1.63086	41.0052		1.68457	14.3982		1.05957	20.3408		1.01074	18.9529		0.97168	22.0488		1.59668	35.0464		1.33057	52.6022		1.46973	20.7914		1.45264	7.24682		1.42334	37.8643		1.55518	38.5475
		1.83105	8.75867		1.64307	41.4102		1.69189	37.459		1.43555	48.0946		1.68701	43.5888		1.74805	15.1669		1.12061	22.038		1.07178	20.3749		1.04248	24.2864		1.66016	36.7707		1.39893	55.2372		1.58203	23.7329		1.58691	8.93863		1.52832	42.3941		1.61377	40.6209
		1.90186	10.1491		1.71387	42.8455		1.77734	39.239		1.50635	50.9965		1.73828	44.9912		1.8042	16.6376		1.17676	23.4406		1.13769	21.8878		1.11816	26.5527		1.72119	38.3361		1.47461	57.7158		1.70898	26.9318		1.71143	10.8359		1.64795	47.3479		1.6748	42.7749
		1.96045	11.3588		1.78955	44.6278		1.83838	40.0209		1.58447	54.0062		1.79443	47.0027		1.86035	18.4556		1.23535	24.8315		1.20606	23.5427		1.20606	29.1027		1.77979	40.1527		1.56006	60.909		1.8335	29.7834		1.80176	13.1558		1.76758	52.6487		1.73584	45.1056
		2.01172	12.6254		1.87988	46.952		1.89453	40.7033		1.68457	57.5894		1.85059	48.9522		1.9165	20.0387		1.29883	26.4123		1.28174	25.434		1.30371	32.0514		1.84082	41.9251		1.65039	64.2914		1.93115	31.8411		1.86523	15.4976		1.86523	57.1675		1.80176	47.5341
		2.06299	13.9576		1.97754	49.2575		1.95313	41.3686		1.80908	62.3017		1.9043	50.8036		1.9751	22.2658		1.36475	27.9594		1.36963	27.3757		1.41357	35.1369		1.91406	44.3662		1.75293	68.327		2.00684	34.3902		1.92383	17.5866		1.93848	60.706		1.875	50.2245
		2.12158	15.2849		2.07764	51.5191		2.01904	42.2505		1.94092	67.4767		1.96533	52.2083		2.04102	24.6493		1.42578	29.4699		1.46728	29.8287		1.52344	38.5977		1.98975	46.7485		1.86279	72.0696		2.07031	37.1768		1.97754	19.4717		1.99951	63.5371		1.95801	53.3098
		2.18506	16.8884		2.18262	53.8873		2.09473	43.4795		2.05322	72.392		2.03369	54.1479		2.10693	28.0746		1.4917	30.6717		1.57227	32.4736		1.61621	41.9225		2.06055	48.9433		1.97998	76.3947		2.13135	38.7003		2.03369	21.3897		2.05811	66.0452		2.05566	56.7836
		2.25098	18.8198		2.27783	55.9219		2.16553	44.6595		2.13379	75.5647		2.11426	56.1778		2.17773	31.4882		1.56738	32.4643		1.68213	35.4108		1.68701	44.2739		2.13867	51.1183		2.07275	79.8744		2.1875	40.6315		2.09473	23.5131		2.1167	68.2183		2.16553	60.8616
		2.3291	21.0092		2.34863	56.9675		2.24121	45.9033		2.19482	77.7436		2.20703	59.3081		2.25098	34.9374		1.66504	34.2548		1.78223	38.0977		1.75293	46.5359		2.229	54.2135		2.14111	82.537		2.24365	42.2286		2.16064	25.8161		2.17773	70.5805		2.28027	65.2235
		2.41455	23.3563		2.41211	57.6687		2.33154	47.4357		2.24609	79.5366		2.31201	64.0888		2.33398	37.9808		1.78467	35.1514		1.86279	39.8075		1.81152	48.4825		2.32178	57.1158		2.20459	84.3227		2.30225	43.8864		2.22656	28.0901		2.24121	73.1187		2.40967	70.0934
		2.51709	26.373		2.46826	58.494		2.41455	49.0401		2.29492	81.2773		2.43164	68.9112		2.43164	39.8834		1.9165	36.3849		1.92139	40.8473		1.87012	50.3836		2.4292	60.8752		2.26074	86.5517		2.37061	45.2897		2.29492	30.6482		2.30713	75.9545		2.51709	74.4603
		2.61719	29.6455		2.51709	59.0856		2.50244	50.5148		2.34619	82.7803		2.55127	74.7587		2.54639	41.8363		2.02393	39.1338		1.97998	41.6568		1.92871	52.124		2.53174	64.1219		2.31445	88.2627		2.44873	47.6014		2.37549	33.3609		2.37793	78.807		2.59521	77.3087
		2.72705	32.8913		2.5708	59.7451		2.59766	52.2021		2.40234	84.6533		2.65137	72.1103		2.6709	43.6214		2.10693	41.1639		2.03857	42.5682		1.99219	54.1146		2.61475	66.7515		2.36816	89.9796		2.54395	51.1648		2.47803	36.9183		2.45361	81.8435		2.65625	79.2664
		2.83691	36.563		2.62451	60.6004		2.69043	53.7917		2.4585	86.4971		2.72461	75.8004		2.771	44.9425		2.16797	42.7406		2.09717	43.4206		2.06055	56.3909		2.68066	68.8619		2.42432	91.6392		2.66602	53.9959		2.58789	40.8985		2.53662	84.907		2.70996	80.8436
		2.91016	39.3293		2.68555	61.6584		2.771	55.2245		2.51709	88.5442		2.77832	77.8681		2.84668	46.3971		2.22168	43.7946		2.1582	44.2951		2.12891	58.365		2.7417	70.545		2.48779	93.4573		2.78564	58.5254		2.7124	45.4703		2.62939	88.417		2.76123	82.5226
		2.96387	41.0056		2.74658	62.6449		2.83691	56.1201		2.57812	90.6186		2.82471	79.1902		2.91016	48.1582		2.27539	45.0527		2.22656	45.3632		2.20215	60.436		2.79541	72.4964		2.55371	95.5247		2.88818	61.4947		2.82715	49.8805		2.73193	92.5926		2.81494	84.2072
		3.00781	42.2542		2.81006	63.8884		2.89551	56.6667		2.63916	92.8603		2.87598	80.6491		2.96387	50.1379		2.33154	46.247		2.29248	46.8695		2.2876	62.7442		2.84668	73.8714		2.62939	97.6504		2.96143	64.0181		2.9126	53.4089		2.83447	96.8451		2.87109	85.9146
		3.05176	43.4792		2.88086	65.2126		2.94922	57.2243		2.71484	95.4656		2.92969	80.6713		3.01758	52.3813		2.39502	47.6971		2.36328	48.3787		2.37793	65.4481		2.90039	75.0287		2.71484	100.288		3.01758	65.4197		2.96875	55.671		2.91748	100.059		2.92725	87.5632
		3.0957	44.7704		2.96631	66.8731		3.0127	58.0499		2.79785	98.4668		2.99316	83.6381		3.07617	54.4284		2.46094	49.0753		2.43897	49.6304		2.48535	68.5193		2.95898	76.6345		2.81494	104.178		3.06152	66.0685		3.01514	57.1764		2.98584	102.613		2.98828	89.3621
		3.14453	46.1705		3.06641	69.0757		3.07861	59.072		2.8833	101.483		3.0542	85.8561		3.13477	56.64		2.52197	50.6482		2.53418	50.6692		2.60498	72.1257		3.02002	78.5667		2.9248	108.281		3.10547	67.3255		3.06152	58.4284		3.04443	104.607		3.0542	91.5361
		3.1958	47.6371		3.17871	71.3832		3.14453	59.9765		2.97119	104.399		3.12012	86.8576		3.18848	59.2936		2.59277	52.0353		2.64404	51.9567		2.70752	75.2924		3.08594	80.8541		3.03711	112.139		3.15186	68.6632		3.11035	59.8306		3.10059	106.559		3.12256	93.6439
		3.25195	49.2669		3.28125	73.3966		3.20313	60.7046		3.06641	107.742		3.19336	89.5927		3.24707	63.253		2.67578	53.9179		2.76367	53.7774		2.78809	77.7105		3.15186	82.9977		3.13232	115.295		3.20068	70.0542		3.16162	61.4716		3.14941	108.258		3.20313	96.1139
		3.31055	50.9115		3.36914	74.8607		3.25928	61.3054		3.15674	110.878		3.27393	90.6517		3.31055	67.8666		2.77344	56.2015		2.87598	56.1778		2.85156	79.5418		3.2251	85.2179		3.20801	117.726		3.25439	71.3944		3.21777	63.2631		3.20068	109.917		3.29346	99.0434
		3.37402	52.5136		3.4375	75.9223		3.31787	61.9764		3.22754	113.463		3.35449	92.9556		3.38379	72.9845		2.88086	58.8763		2.95898	57.4992		2.90772	80.9733		3.31543	87.6353		3.27148	119.711		3.30811	73.3849		3.27393	65.1875		3.25928	111.65		3.39111	102.132
		3.44238	54.355		3.49609	76.6171		3.39111	63.0153		3.28613	115.119		3.43994	96.7581		3.46924	76.3226		2.99072	61.5033		3.02246	58.1236		2.96143	82.2433		3.43262	90.9309		3.32764	120.971		3.36426	75.0137		3.33496	67.201		3.31787	113.54		3.50098	105.614
		3.51563	56.3288		3.54736	76.9905		3.479	64.5726		3.34229	116.527		3.52783	99.5086		3.56445	78.7039		3.09326	63.8697		3.07373	58.5007		3.01514	83.5516		3.54492	95.4438		3.38623	122.31		3.42285	76.1648		3.41309	69.6533		3.37402	115.228		3.59375	108.87
		3.59863	58.6122		3.59619	77.3616		3.57422	66.2928		3.396	117.981		3.61328	100.441		3.67432	80.5391		3.17871	65.5546		3.12256	59.0927		3.06885	84.6857		3.64746	98.4088		3.43994	123.654		3.48633	77.9188		3.50342	72.533		3.43506	117.05		3.66211	111.134
		3.68896	61.0416		3.64258	77.8397		3.68164	68.3742		3.45459	119.549		3.69141	104.518		3.78906	82.6101		3.24463	66.9053		3.16894	59.9119		3.12012	85.9693		3.72803	101.257		3.49609	124.933		3.55713	80.413		3.60596	75.9982		3.51807	119.431		3.71582	112.342
		3.78906	63.7966		3.68652	78.0656		3.7915	70.6982		3.51074	121.159		3.75977	106.353		3.87939	84.3162		3.29834	67.6656		3.21533	60.7583		3.17627	87.2454		3.78906	102.894		3.5498	126.341		3.6377	82.7228		3.71826	79.9068		3.61084	122.387		3.76465	113.348
		3.8916	66.7761		3.73291	78.2874		3.87695	72.1649		3.56445	122.728		3.8208	108.199		3.94531	85.4294		3.35693	68.3346		3.2666	61.6746		3.23486	88.6502		3.83789	103.678		3.60352	127.8		3.72559	85.3094		3.82324	83.7327		3.71338	125.624		3.81836	114.44
		3.97705	69.1584		3.78174	78.8111		3.94043	72.8457		3.62549	124.097		3.87451	110.615		3.99902	86.5926		3.41064	68.4462		3.31787	62.4379		3.2959	90.1138		3.88672	104.758		3.65967	129.32		3.81836	88.2982		3.90625	86.5847		3.81592	127.775		3.86475	115.403
		4.04785	71.0209		3.83301	79.3952		3.98682	73.014		3.69141	125.848		3.92822	112.607		4.04785	88.6344		3.46436	68.763		3.37402	63.2445		3.37158	92.0562		3.93555	105.794		3.72559	130.977		3.92334	91.6532		3.97217	88.5483		3.91846	129.243		3.91357	116.516
		4.11621	72.6255		3.88428	79.9572		4.03076	73.1248		3.76465	127.973		3.97949	115.041		4.0918	91.1505		3.51807	68.8625		3.43018	63.9793		3.45459	94.2233		3.98437	106.699		3.80127	132.869		4.01855	95.0044		4.02588	89.6809		4.00146	133.615		3.96973	117.93
		4.16504	73.6713		3.94043	80.6245		4.07227	73.1284		3.85254	130.719		4.04297	117.252		4.13574	93.1814		3.56934	68.8062		3.49121	65.2298		3.5376	96.3517		4.03564	107.88		3.88428	135.193		4.09424	97.2576		4.07227	90.8961		4.06738	135.545		4.02832	119.433
		4.21143	74.4891		4.00146	81.6903		4.11377	73.4503		3.95508	133.885		4.10889	118.438		4.18213	94.9116		3.62305	68.5621		3.56689	66.8636		3.62549	98.466		4.08691	108.929		3.97217	137.704		4.15527	99.2285		4.11621	92.1689		4.11865	135.11		4.08691	120.822
		4.25781	75.3501		4.06494	82.6301		4.16504	74.0338		4.07715	137.585		4.16992	119.81		4.23584	96.6633		3.67432	68.4088		3.65478	68.8095		3.7207	100.921		4.14062	110.315		4.0625	140.499		4.20898	100.394		4.16504	93.2547		4.16748	136.829		4.14551	122.25
		4.30664	76.3325		4.14062	83.7734		4.21387	74.5021		4.19678	141.268		4.23096	119.86		4.28711	99.3748		3.73291	68.2622		3.74023	70.6025		3.81103	103.406		4.19678	112.018		4.15283	142.594		4.2627	101.651		4.21143	94.3765		4.21387	137.818		4.21631	124.075
		4.36035	77.3549		4.22607	85.4631		4.26758	75.0689		4.29443	144.461		4.29199	121.889		4.33838	102.995		3.80371	68.9157		3.8208	72.3392		3.88672	105.389		4.25537	113.649		4.22607	144.494		4.32129	103.014		4.25781	95.7479		4.2627	137.915		4.29932	126.414
		4.41406	78.5461		4.32617	87.2896		4.32129	75.8698		4.36035	146.357		4.36279	124.334		4.39697	107.692		3.88672	70.0366		3.90381	74.0684		3.95019	106.807		4.31885	115.272		4.29199	145.779		4.375	104.319		4.30664	97.1842		4.31396	139.601		4.39453	128.986
		4.4751	79.8072		4.43604	89.176		4.37256	76.518		4.4165	147.332		4.44824	127.186		4.46289	112.235		3.98193	71.4937		3.98438	76.2171		4.01123	108.01		4.39453	116.82		4.35059	147.108		4.42871	106.34		4.35791	98.6017		4.36279	140.238		4.49951	131.951
		4.54346	81.3074		4.52393	90.5923		4.42383	77.0693		4.46289	147.843		4.5459	126.151		4.54102	115.42		4.08936	74.0161		4.05762	77.6577		4.0625	109.074		4.47998	119.158		4.40674	147.882		4.47998	107.668		4.40674	100.043		4.41406	140.98		4.59961	134.754
		4.62891	83.3435		4.59717	91.2324		4.48242	77.9956		4.51172	148.409		4.65332	128.416		4.64111	117.53		4.18701	77.1299		4.12109	78.9967		4.11865	110.212		4.56543	121.88		4.46045	148.655		4.53613	108.834		4.46289	101.504		4.47266	142.814		4.68262	137.031
		4.73633	86.18		4.65576	91.2968		4.5459	79.0944		4.55811	149.149		4.7583	132.44		4.7583	119.031		4.27246	79.4717		4.17725	79.9497		4.17969	111.469		4.65576	124.512		4.51416	149.171		4.59473	110.04		4.52637	103.232		4.52881	143.488		4.75098	138.732
		4.84863	89.0692		4.71191	91.3057		4.6167	80.2095		4.60449	149.988		4.84375	135.15		4.87061	120.551		4.34326	81.2826		4.2334	81.0977		4.24316	112.888		4.74365	127.249		4.57031	150.101		4.66309	112.204		4.59473	105.135		4.59229	145.018		4.80713	139.787
		4.96094	91.8848		4.76563	91.4941		4.70215	81.6811		4.65332	150.822		4.90479	136.974		4.96338	121.845		4.39941	82.3665		4.28467	82.0844		4.31641	114.514		4.81934	129.077		4.62402	151.044		4.74121	115.158		4.66553	107.331		4.67529	146.877		4.85596	140.326
		5.05371	94.3216		4.81689	91.7168		4.80469	83.8097		4.69971	151.528		4.95361	137.956		5.03174	122.466		4.45068	83.4523		4.33838	83.2136		4.38477	116.194		4.88037	130.439		4.68018	152.109		4.83398	117.884		4.74365	109.547		4.76074	149.214		4.8999	140.81
		5.12695	95.9194		4.87549	92.1431		4.91699	86.3451		4.75098	152.442		4.99512	137.835		5.08789	123.302		4.50195	84.3145		4.39697	84.1866		4.45801	117.762		4.93652	131.092		4.73877	153.15		4.93652	120.762		4.83154	111.897		4.84863	151.512		4.94873	141.543
		5.18066	96.7188		4.93896	92.8349		5.00488	88.1578		4.80469	153.639		5.03418	138.582		5.13916	124.632		4.55078	85.2198		4.45557	85.4828		4.54102	119.772		4.98535	131.944		4.80713	154.401		5.0415	124.015		4.92676	114.771		4.93896	153.273		5.00488	142.682
		5.22705	97.2696		5.00244	93.6046		5.06104	88.8835		4.86328	154.837		5.07568	139.147		5.18799	126.204		4.60449	85.8115		4.52148	86.7746		4.63379	121.987		5.03418	133.049		4.88037	155.925		5.13428	126.867		5.01221	117.169		5.02441	155.309		5.05859	143.682
		5.26855	97.7397		5.07568	94.2971		5.10742	88.9526		4.93164	156.245		5.11963	139.188		5.23682	128.09		4.6582	86.1786		4.59229	88.4064		4.73389	124.375		5.08789	133.667		4.96582	157.464		5.20996	128.746		5.08057	118.842		5.10498	156.85		5.10986	144.524
		5.31006	98.1647		5.16602	95.4392		5.15137	88.9908		5.00977	158.298		5.1709	139.809		5.28809	129.956		4.71436	86.1102		4.67285	90.1401		4.83398	126.895		5.1416	134.703		5.05859	159.577		5.271	130.487		5.13916	119.93		5.1709	158.007		5.16602	145.31
		5.35889	98.8252		5.2832	97.6293		5.19775	89.3809		5.09521	160.502		5.22217	140.801		5.3418	131.157		4.77295	85.9186		4.77295	92.3709		4.91455	128.923		5.19775	135.828		5.16113	162.005		5.32471	131.582		5.19043	120.835		5.22705	158.522		5.22461	146.431
		5.41016	99.7597		5.40283	99.8627		5.25146	89.9328		5.19287	163.059		5.27588	142.305		5.39795	132.832		4.83643	86.0016		4.88037	94.922		4.97314	130.206		5.26611	137.634		5.271	164.733		5.37598	132.5		5.2417	121.749		5.27832	159.067		5.28809	147.737
		5.46143	100.669		5.52246	101.823		5.30762	90.5405		5.29297	165.626		5.32959	143.724		5.4541	135.402		4.91211	87.6164		5	97.8045		5.02197	131.053		5.34424	139.891		5.37109	166.757		5.42725	133.249		5.29785	122.927		5.32959	159.481		5.36133	149.32
		5.5127	101.457		5.60547	102.992		5.36865	91.3291		5.39307	168.068		5.38086	144.661		5.5127	138.367		5	90.0141		5.11231	100.43		5.0708	131.662		5.4248	141.367		5.43945	167.45		5.48584	134.284		5.35889	124.477		5.3833	159.87		5.44434	151.144
		5.56641	102.268		5.66406	103.079		5.43213	92.4333		5.46875	169.761		5.43701	145.848		5.57373	141.204		5.1001	92.7202		5.19287	102.202		5.11963	132.31		5.50781	143.357		5.49561	167.114		5.53955	135.807		5.41748	125.922		5.43945	160.469		5.53223	153.168
		5.625	103.397		5.70557	102.512		5.50293	93.5676		5.52734	170.451		5.49561	147.539		5.64941	143.462		5.20752	95.4759		5.24902	103.311		5.16601	133.062		5.61035	145.823		5.54199	166.667		5.59082	136.969		5.47607	127.441		5.50049	161.286		5.62988	155.243
		5.6958	104.561		5.74463	101.975		5.5835	94.8816		5.58105	170.774		5.55908	148.948		5.74707	145.994		5.30273	98.0832		5.30029	103.989		5.2124	133.939		5.72266	148.97		5.59082	166.348		5.64453	137.904		5.54199	128.951		5.56641	162.271		5.72754	157.342
		5.77881	106.163		5.78369	101.541		5.68115	96.8805		5.63232	171.034		5.63477	150.808		5.85938	148.509		5.38086	100.118		5.34912	104.623		5.26367	134.904		5.83984	152.056		5.64209	166.152		5.70312	138.622		5.62256	130.911		5.63232	163.365		5.81299	159.271
		5.85938	107.98		5.82764	101.257		5.78857	99.1311		5.68359	171.547		5.73242	153.177		5.97412	150.701		5.44189	101.589		5.40039	105.512		5.3125	135.507		5.9375	154.409		5.69336	166.318		5.76904	140.117		5.71289	133.281		5.6958	164.102		5.87402	160.161
		5.95215	109.612		5.87402	101.207		5.91064	101.537		5.7373	171.85		5.84473	156.147		6.06445	151.932		5.49316	102.296		5.45166	106.317		5.36377	136.47		6.00586	155.584		5.74951	166.558		5.84228	142.105		5.81299	136.127		5.7666	165.119		5.92529	160.445
		6.04492	111.565		5.93018	101.53		6.02295	104.168		5.79102	172.578		5.95215	159.13		6.13281	153.168		5.54199	102.678		5.50293	107.013		5.41504	137.4		6.06201	155.688		5.80811	166.994		5.92529	144.227		5.91553	138.956		5.85205	166.472		5.97412	160.747
		6.13037	113.322		5.99121	102.167		6.09863	105.728		5.84717	173.226		6.02783	161.092		6.18652	153.555		5.59082	102.19		5.55176	107.875		5.46875	138.591		6.1084	155.65		5.8667	167.439		6.01074	146.509		6.01074	141.3		5.95703	168.486		6.02295	160.945
		6.20361	114.675		6.04736	102.365		6.15967	106.228		5.91309	173.994		6.07178	162.374		6.23291	154.401		5.63965	102.084		5.60303	108.737		5.53223	139.927		6.15723	155.612		5.93018	167.582		6.09863	148.418		6.10107	143.495		6.07422	170.709		6.07178	161.306
		6.26953	115.482		6.10352	102.776		6.2207	106.584		5.98633	175.395		6.11084	162.158		6.27441	155.681		5.68604	102.8		5.6543	109.788		5.60303	141.381		6.20117	155.598		5.99854	167.889		6.18164	150.422		6.17676	145.177		6.18164	172.536		6.12061	161.682
		6.32324	116.155		6.16455	103.26		6.2793	107.076		6.06689	177.044		6.1499	161.977		6.3208	157.414		5.73242	103.793		5.71289	110.805		5.68604	143.195		6.24268	155.412		6.07422	168.589		6.25488	151.666		6.23779	146.237		6.25977	173.386		6.17432	162.12
		6.37451	116.84		6.23047	103.823		6.33545	107.619		6.15478	178.499		6.20117	162.452		6.36719	158.991		5.77881	104.609		5.78125	112.116		5.7666	145.093		6.2915	155.456		6.15967	169.489		6.31836	152.74		6.29395	147.119		6.32324	173.264		6.23535	162.872
		6.42578	117.444		6.30859	104.782		6.38916	107.946		6.24512	180.121		6.26465	163.414		6.41357	160.42		5.83008	105.713		5.85938	113.769		5.85449	147.099		6.33789	155.908		6.25977	170.92		6.37207	153.439		6.34277	147.659		6.37207	173.161		6.29639	163.647
		6.47705	118.067		6.39648	105.992		6.44287	108.374		6.33789	181.922		6.32568	164.643		6.46484	161.864		5.88867	106.906		5.94971	115.796		5.94727	149.268		6.38916	156.445		6.36475	172.382		6.4209	153.644		6.38916	148.216		6.41846	172.879		6.35742	164.474
		6.53076	118.829		6.49414	107.496		6.4917	108.836		6.43311	183.425		6.38672	166.269		6.521	163.971		5.94971	108.361		6.04248	117.891		6.03027	151.07		6.44043	156.993		6.45264	173.331		6.47461	153.977		6.43555	148.683		6.45996	172.656		6.42334	165.224
		6.58691	119.673		6.604	109.235		6.54297	109.137		6.50635	184.388		6.44775	167.07		6.57471	166.335		6.01807	110.096		6.14258	119.771		6.10107	152.462		6.49658	157.325		6.52832	173.025		6.52832	154.625		6.48437	149.359		6.50391	172.315		6.50147	166.237
		6.64307	120.421		6.71387	111.253		6.59668	109.648		6.5625	184.362		6.521	168.609		6.63086	169.509		6.09619	111.886		6.23291	120.167		6.16211	153.529		6.55273	157.966		6.58447	172.283		6.57959	155.509		6.53564	150.232		6.55029	172.08		6.604	167.89
		6.70654	121.371		6.79687	112.403		6.65527	110.314		6.60889	184.018		6.61133	170.529		6.69678	172.774		6.18164	113.999		6.30615	118.099		6.21826	154.332		6.62109	158.978		6.63086	170.88		6.63818	156.475		6.58936	151.048		6.59912	172.284		6.71143	169.85
		6.77734	122.712		6.85547	112.569		6.72607	111.333		6.65527	183.722		6.71143	173.015		6.77002	176.038		6.26709	116.075		6.36963	116.586		6.26953	155.096		6.69922	160.559		6.67969	169.758		6.69678	157		6.64307	151.774		6.65039	172.53		6.82129	171.577
		6.85059	124.003		6.9043	112.307		6.81152	112.672		6.70166	183.468		6.81885	175.833		6.8457	177.824		6.35254	118.192		6.4209	115.674		6.3208	155.751		6.77734	162.107		6.72607	168.773		6.75293	157.669		6.69922	152.694		6.70166	172.784		6.91162	172.659
		6.93848	125.434		6.94824	112.058		6.89453	114.261		6.74561	183.083		6.94336	179.1		6.92383	178.859		6.43555	120.069		6.46729	116.392		6.37207	156.351		6.85059	163.193		6.77979	168.393		6.81396	158.232		6.7627	153.77		6.75293	172.762		6.98242	172.875
		7.03613	127.325		6.99219	111.911		6.97998	115.794		6.79687	183.248		7.03857	181.077		7.01172	179.217		6.50146	121.538		6.51856	117.466		6.42578	157.062		6.93604	164.108		6.84082	168.19		6.88232	159.373		6.83594	155.223		6.81152	173.013		7.03613	172.376
		7.14355	129.54		7.03613	111.821		7.06299	117.152		6.85059	183.638		7.10693	181.816		7.09961	179.225		6.55762	122.348		6.56738	118.496		6.47949	157.785		7.02148	165.408		6.90918	167.892		6.96045	160.705		6.92383	157.07		6.87988	173.556		7.08496	171.667
		7.25098	131.656		7.08496	111.966		7.14111	118.45		6.90674	183.812		7.16797	182.001		7.17773	179.553		6.61133	122.622		6.61621	119.498		6.5332	158.664		7.09961	166.869		6.96777	168.241		7.04346	161.977		7.01416	158.877		6.96289	174.547		7.12891	170.962
		7.33643	133.29		7.13379	112.204		7.21191	119.486		6.96533	184.026		7.22412	182.334		7.24121	179.569		6.6626	122.848		6.67236	120.863		6.59668	159.654		7.16309	167.623		7.02637	167.682		7.14111	163.542		7.09961	160.645		7.0459	175.59		7.17285	170.436
		7.3999	134.019		7.1875	112.408		7.27539	120.285		7.02393	184.342		7.27783	182.376		7.29248	179.923		6.71631	123.574		6.72607	122.046		6.66992	160.972		7.22168	167.598		7.09229	168.036		7.25342	166.216		7.18506	162.089		7.12158	176.16		7.2168	170.001
		7.44873	134.123		7.24365	112.828		7.3291	120.88		7.08984	184.911		7.33154	182.45		7.34375	180.637		6.76758	124.373		6.78711	123.304		6.75537	162.465		7.27295	167.055		7.17285	168.383		7.36572	168.607		7.25586	163.166		7.20215	176.635		7.26318	169.586
		7.49268	134.047		7.30713	113.383		7.38037	121.204		7.16797	185.837		7.38281	182.394		7.39502	181.19		6.81641	125.221		6.85547	124.755		6.85547	164.457		7.32666	166.861		7.26807	169.293		7.44629	169.679		7.31934	163.915		7.2876	177.253		7.31689	169.366
		7.54395	134.093		7.37793	114.303		7.43164	121.649		7.25586	186.985		7.43408	182.448		7.44629	181.788		6.87256	126.125		6.93359	126.595		6.95801	166.676		7.38281	167.064		7.37061	170.798		7.50488	169.203		7.37061	164.235		7.36328	177.437		7.36816	169.269
		7.59277	134.033		7.4585	115.366		7.48291	122.088		7.35107	188.519		7.48535	182.708		7.49512	182.213		6.93115	127.289		7.02393	128.812		7.05566	168.702		7.43652	167.461		7.47803	172.042		7.55371	168.194		7.41943	164.287		7.4292	177.344		7.41943	169.108
		7.6416	134.154		7.55127	116.778		7.53662	122.613		7.46094	190.268		7.53418	182.965		7.55127	182.757		6.99707	128.537		7.12402	131.469		7.146	170.277		7.49512	167.635		7.56103	172.311		7.6001	167.343		7.46582	164.192		7.48291	176.841		7.47559	169.062
		7.69531	134.511		7.65869	118.623		7.59521	123.34		7.57324	191.853		7.58545	182.938		7.61719	183.879		7.06787	130.047		7.22656	133.903		7.2168	171.315		7.55859	167.53		7.62695	171.857		7.64648	166.609		7.51221	164.3		7.53906	176.274		7.54395	169.32
		7.75391	135.058		7.76367	120.618		7.65869	124.167		7.66602	192.833		7.64404	183.592		7.68066	185.497		7.15576	131.986		7.31689	135.922		7.27051	171.709		7.62695	167.974		7.68066	170.735		7.69775	166.901		7.56103	164.583		7.59277	175.657		7.62207	169.799
		7.81494	135.593		7.854	122.052		7.73926	125.441		7.73437	192.639		7.71484	184.501		7.7417	187.898		7.2583	134.562		7.38281	137.244		7.31934	172		7.70752	168.724		7.72705	169.891		7.75146	167.148		7.61475	165.044		7.64648	175.363		7.7124	170.879
		7.88574	136.38		7.9248	122.873		7.82227	126.875		7.78809	191.946		7.80273	186.138		7.81738	189.894		7.37061	137.164		7.43164	137.875		7.36816	172.223		7.79053	170.005		7.77344	169.031		7.80762	166.935		7.6709	165.341		7.70508	175.251		7.79297	171.47
		7.95898	137.446		7.97852	122.949		7.91016	128.382		7.83447	191.005		7.89551	187.585		7.90527	191.939		7.48291	139.924		7.47559	138.218		7.41699	172.503		7.89063	171.605		7.81982	168.44		7.86865	166.49		7.72949	165.694		7.76367	175.359		7.87109	171.71
		8.04199	138.55		8.02246	122.806		8.00293	129.916		7.87842	190.111		7.99561	189.217		8.00537	193.994		7.58301	142.328		7.51953	138.523		7.46582	172.85		7.99561	173.171		7.86621	167.443		7.92969	166.434		7.79541	166.512		7.82471	175.538		7.9541	171.936
		8.13965	139.789		8.06885	122.837		8.09326	131.388		7.92236	189.286		8.09326	190.818		8.125	195.216		7.65137	143.61		7.56592	139.034		7.51465	173.162		8.10547	174.266		7.91504	166.937		7.99316	167.021		7.86621	167.358		7.88818	175.529		8.02734	171.932
		8.24463	141.749		8.11523	123.001		8.18603	133.095		7.97119	188.924		8.17383	191.513		8.23486	195.619		7.70019	143.802		7.61719	139.63		7.56836	173.612		8.18603	174.425		7.96143	166.531		8.06641	167.363		7.95898	168.751		7.95898	175.697		8.0957	171.744
		8.35205	143.512		8.16406	123.247		8.27148	134.395		8.02979	188.79		8.2373	191.507		8.31055	195.2		7.7417	143.897		7.66357	140.241		7.62207	174.124		8.24219	173.871		8.0127	166.227		8.14697	167.904		8.06641	170.474		8.04199	176.227		8.14941	171.077
		8.44238	144.767		8.22022	123.787		8.34717	135.348		8.07861	188.614		8.29102	191.138		8.37158	195.022		7.7832	143.789		7.7124	140.749		7.68066	174.769		8.28857	172.834		8.06152	166.056		8.2373	168.594		8.18848	172.345		8.13721	177.094		8.20557	170.494
		8.50098	144.925		8.28613	124.573		8.4082	135.918		8.12988	188.208		8.3374	190.556		8.42285	194.711		7.82227	143.933		7.76855	141.701		7.74414	175.577		8.3374	171.774		8.11279	165.787		8.34229	169.995		8.30811	174.099		8.25439	178.428		8.25928	169.927
		8.5498	143.996		8.35938	125.67		8.45947	136.106		8.19092	188.185		8.38867	190		8.47168	194.709		7.86621	144.103		7.82959	142.615		7.81738	176.491		8.38379	170.782		8.17383	165.792		8.44971	171.306		8.39844	175.156		8.37402	179.739		8.31299	169.273
		8.59375	142.395		8.43018	126.711		8.50586	136.213		8.26416	189.06		8.4375	189.609		8.51807	195.197		7.91504	144.555		7.89062	143.817		7.90039	177.691		8.43506	169.845		8.2373	166.171		8.53516	171.444		8.45947	175.057		8.4668	180.112		8.3667	168.844
		8.63525	141.976		8.5083	127.851		8.55225	136.266		8.35449	190.479		8.48877	189.462		8.56445	195.444		7.96875	145.143		7.95898	145.033		7.98828	179.131		8.48145	169.085		8.30566	166.667		8.59863	171.206		8.5083	173.957		8.53271	179.308		8.42285	168.451
		8.6792	142.27		8.59131	129.067		8.59863	136.333		8.45947	192.155		8.54736	189.463		8.61328	196.218		8.02246	145.793		8.03467	146.557		8.08594	180.834		8.53271	168.491		8.38135	167.662		8.65479	169.344		8.55469	173.016		8.58887	178.414		8.48145	168.422
		8.72314	142.397		8.66699	130.172		8.64746	136.575		8.57422	193.667		8.62061	190.2		8.66455	197.041		8.08105	146.477		8.11523	148.123		8.19092	182.716		8.58398	168.402		8.46436	168.696		8.70605	168.868		8.60107	172.291		8.64258	177.631		8.54736	168.489
		8.77441	142.571		8.75244	131.19		8.69629	136.825		8.68164	195.091		8.69141	191.338		8.71338	198.273		8.14209	147.594		8.19824	149.717		8.28613	184.126		8.6377	168.516		8.55469	169.717		8.75244	167.841		8.64258	171.671		8.69385	176.995		8.62061	168.585
		8.82568	143.057		8.84033	132.496		8.75	137.183		8.76221	195.728		8.76953	191.683		8.76221	199.267		8.21533	148.903		8.29346	151.411		8.35938	184.905		8.69141	168.214		8.6377	170.183		8.79883	166.998		8.69141	171.159		8.74268	176.449		8.70117	168.896
		8.88184	143.631		8.92578	133.793		8.80615	137.711		8.8208	195.604		8.85986	193.065		8.81104	200.035		8.29834	150.324		8.39355	153.686		8.41553	185.15		8.75244	168.079		8.70361	170.512		8.84766	166.148		8.74756	170.936		8.7915	176.04		8.79883	169.748
		8.94287	144.22		8.98926	134.44		8.8623	138.189		8.86719	194.504		8.95752	194.549		8.86719	201.684		8.38379	151.869		8.47656	155.345		8.4668	185.106		8.82324	168.498		8.76465	170.083		8.89893	165.545		8.80371	170.77		8.84033	175.626		8.91113	171.036
		9.01855	145.291		9.04541	134.717		8.93066	138.848		8.90869	193.286		9.05762	195.653		8.93555	203.154		8.4668	153.542		8.54492	156.265		8.51074	185.128		8.90869	169.591		8.81836	169.902		8.95264	165.423		8.8623	170.666		8.8916	175.346		9.0332	172.576
		9.104	146.658		9.09424	134.763		9.01123	140.01		8.9502	192.239		9.15527	196.679		9.01367	204.062		8.56201	155.194		8.60107	156.349		8.55713	184.985		8.99658	170.579		8.87451	169.116		9.00879	165.486		8.93311	170.876		8.94043	175.273		9.13818	173.429
		9.19434	148.017		9.14307	134.785		9.11621	141.764		8.99414	191.66		9.23828	197.322		9.10156	203.795		8.65234	156.972		8.65234	156.07		8.60351	184.804		9.11621	172.154		8.93066	168.738		9.07227	165.587		9.01123	171.477		8.99658	175.17		9.21143	172.94
		9.28955	149.22		9.19189	134.951		9.23828	144.094		9.04053	191.493		9.31396	197.319		9.19434	202.734		8.7207	157.544		8.70117	155.552		8.65234	184.804		9.24561	174.176		8.9917	168.748		9.14551	166.61		9.10156	172.192		9.05518	175.316		9.26514	171.617
		9.38721	150.136		9.24072	135.136		9.34326	145.878		9.0918	191.217		9.37256	196.878		9.29688	201.94		8.78418	157.764		8.75	155.426		8.70361	185.155		9.34082	175.061		9.05029	169.117		9.23828	167.212		9.19434	173.126		9.12842	175.712		9.31152	170.404
		9.47266	150.348		9.28711	135.146		9.43848	147.298		9.14551	191.025		9.42139	195.752		9.39697	201.211		8.83789	157.672		8.80127	155.412		8.75977	185.609		9.41162	174.967		9.10889	169.043		9.33594	168.59		9.28467	173.682		9.23096	177.145		9.35547	169.4
		9.54346	150.122		9.33838	135.345		9.50684	147.935		9.19678	190.944		9.46777	194.484		9.47266	200.925		8.88916	157.803		8.85498	155.677		8.8208	186.011		9.46777	173.661		9.16748	169.525		9.44092	169.978		9.37744	174.15		9.33838	178.73		9.40186	168.467
		9.59961	150.853		9.39209	135.8		9.56055	147.972		9.24805	190.945		9.51416	193.665		9.53369	201.022		8.94043	158.157		8.91113	155.903		8.88672	186.52		9.51172	172.753		9.22607	169.001		9.53857	171.355		9.46289	174.42		9.4458	179.997		9.45312	167.709
		9.64844	150.971		9.44336	136.167		9.60693	147.684		9.31152	191.317		9.56055	193.305		9.5874	200.901		8.99414	158.855		8.96729	155.95		8.9624	187.391		9.55566	171.234		9.29932	169.352		9.61182	171.597		9.52881	174.325		9.54102	181.088		9.50439	167.165
		9.69727	150.789		9.49951	136.604		9.65576	147.442		9.37988	191.993		9.60938	192.955		9.64111	200.786		9.04785	159.268		9.02588	155.476		9.05029	188.635		9.60693	170.449		9.38477	170.084		9.67529	171.473		9.58984	173.554		9.61182	181.156		9.56055	166.814
		9.74365	150.732		9.56787	137.402		9.70215	147.294		9.45312	192.933		9.66064	192.453		9.68994	200.822		9.10156	159.831		9.08936	155.444		9.15039	190.142		9.65576	169.672		9.48242	171.876		9.72656	170.68		9.646	172.741		9.66797	180.487		9.60938	166.628
		9.79004	150.795		9.646	138.516		9.74854	147.231		9.53125	193.964		9.71191	191.996		9.74121	201.484		9.16016	160.242		9.16504	156.018		9.25293	191.612		9.70703	168.994		9.58984	173.258		9.77295	169.649		9.69727	171.974		9.72168	179.981		9.65576	166.245
		9.83643	150.841		9.73389	139.891		9.79736	147.212		9.61182	194.749		9.76807	191.977		9.7998	202.062		9.22607	161.203		9.25293	157.396		9.35303	192.944		9.75586	168.454		9.70215	174.764		9.81934	168.463		9.74609	171.338		9.76807	179.398		9.70947	165.858
		9.88525	150.858		9.83154	141.407		9.84863	147.284		9.69482	195.778		9.82666	192.563		9.86084	203.081		9.29688	162.275		9.34815	159.287		9.43359	193.773		9.80957	168.338		9.79004	175.224		9.86328	167.871		9.79492	170.811		9.81201	178.578		9.78027	166.094
		9.93652	150.979		9.93652	143.184		9.90723	147.633		9.78027	197.002		9.89746	193.324		9.93652	204.514		9.37744	163.703		9.44824	161.628		9.48975	193.862		9.87061	168.649		9.8584	175.13		9.90723	167.598		9.84619	170.272		9.8584	178.068		9.86572	166.808
		9.98779	151.167		10.0317	144.833		9.96338	147.972		9.85352	197.735		9.98291	194.34		10.0098	206.429		9.47021	165.159		9.54102	163.872		9.53613	193.591		9.94141	169.094		9.91699	174.7		9.95361	167.192		9.8999	169.806		9.90723	177.841		9.95605	167.983
		10.0415	151.312		10.105	145.657		10.0317	148.389		9.91455	197.726		10.0781	195.646		10.0854	208.966		9.57764	167.279		9.61914	165.303		9.58008	193.1		10.0269	169.719		9.96826	173.939		10	166.82		9.9585	169.485		9.96094	177.668		10.0513	169.065
		10.1025	151.788		10.1636	145.944		10.1123	149.21		9.96582	197.263		10.1807	197.254		10.166	211.397		9.68262	169.304		9.6875	166.226		9.62158	192.629		10.1172	170.345		10.022	172.924		10.0488	166.562		10.0195	169.726		10.0122	177.609		10.1562	170.246
		10.166	152.353		10.21	145.977		10.2026	150.465		10.0146	196.67		10.2734	198.678		10.2539	212.467		9.78271	171.337		9.73877	166.608		9.66553	192.235		10.2148	171.801		10.0708	172.102		10.0977	166.381		10.083	170		10.0659	177.34		10.2466	170.91
		10.2368	152.838		10.2539	145.853		10.3003	151.812		10.0635	196.416		10.3638	199.848		10.3467	212.466		9.86084	172.278		9.78271	166.688		9.7168	192.281		10.3125	173.042		10.1221	171.503		10.1538	166.58		10.1562	170.278		10.127	177.611		10.3174	170.913
		10.3125	153.644		10.2979	145.726		10.4053	153.099		10.1123	196.265		10.437	200.21		10.4419	211.667		9.91943	172.63		9.82666	166.699		9.77051	192.45		10.3882	173.543		10.1709	171.167		10.2148	166.953		10.2368	170.804		10.2002	178.146		10.3711	170.402
		10.3979	154.669		10.3418	145.777		10.4956	154.107		10.166	196.3		10.4956	199.516		10.5176	210.642		9.96582	172.165		9.87305	166.844		9.82422	192.611		10.4492	173.246		10.2197	170.862		10.2783	167.072		10.3296	171.487		10.2832	179.017		10.4248	169.739
		10.4883	155.747		10.3906	145.9		10.5688	154.44		10.2222	196.372		10.5518	198.746		10.5737	210.002		10.0146	171.907		9.92188	167.041		9.88281	192.771		10.4956	172.275		10.2734	170.73		10.3516	167.817		10.4346	172.511		10.3784	180.048		10.4736	169.129
		10.5786	156.676		10.4419	146.085		10.6201	153.935		10.2832	196.696		10.6006	198.201		10.6201	209.174		10.061	171.698		9.96826	167.22		9.94629	192.959		10.5444	171.423		10.3345	170.928		10.4321	169.306		10.5249	173.431		10.4883	181.595		10.5176	168.114
		10.6543	157.143		10.4932	146.412		10.6616	153.197		10.3418	196.979		10.6445	197.555		10.6665	208.641		10.1074	171.763		10.0195	167.405		10.0195	193.616		10.5884	170.483		10.3955	170.888		10.5176	170.447		10.5981	173.64		10.5908	183.014		10.5664	167.394
		10.7178	157.293		10.5469	146.824		10.7056	152.595		10.4053	197.395		10.6909	197.105		10.7104	208.182		10.1562	171.66		10.0757	167.987		10.1001	194.745		10.6348	169.909		10.4688	171.116		10.6104	171.34		10.6592	173.183		10.6689	183.187		10.6201	167.1
		10.7739	157.037		10.6006	147.224		10.7471	151.996		10.4785	198.163		10.7446	196.689		10.7593	208.372		10.21	171.805		10.1318	168.515		10.1807	195.489		10.6787	169.406		10.5493	172.374		10.6909	171.883		10.7104	172.055		10.7275	182.559		10.6787	167.176
		10.8252	156.772		10.6567	147.524		10.791	151.452		10.5713	199.421		10.8032	196.614		10.813	208.836		10.2637	171.948		10.2002	169.354		10.2734	196.548		10.7251	168.749		10.6348	173.31		10.7544	172.096		10.7593	171.294		10.7764	181.54		10.7349	167.204
		10.8765	156.519		10.7227	148.186		10.835	151.029		10.6787	201.321		10.8667	196.971		10.8643	209.31		10.3198	172.36		10.2759	170.474		10.3735	197.808		10.7715	168.136		10.7251	174.807		10.813	171.999		10.8057	170.59		10.8179	180.543		10.7959	167.092
		10.9351	156.404		10.7935	148.955		10.8813	150.75		10.7935	203.708		10.9229	197.38		10.918	210.199		10.3809	172.911		10.354	171.64		10.4663	198.832		10.8203	167.965		10.8081	175.392		10.8691	171.799		10.8545	170.118		10.8618	179.745		10.8618	167.245
		10.9985	156.465		10.8789	150.001		10.9277	150.501		10.9058	205.773		10.9839	197.871		10.9741	211.947		10.4492	173.559		10.4395	172.914		10.5444	199.592		10.874	168.196		10.8862	175.971		10.9277	172.072		10.9009	169.682		10.9082	179.015		10.9399	167.683
		11.0596	156.539		10.979	151.648		10.9766	150.252		10.9937	206.701		11.0596	198.553		11.0327	214.605		10.5273	174.516		10.5298	174.718		10.6104	199.703		10.9326	168.356		10.957	175.909		10.9863	172.188		10.9473	169.066		10.9546	178.351		11.0303	168.584
		11.1157	156.389		11.0864	153.387		11.0254	150.107		11.0596	206.404		11.1475	199.625		11.1011	217.344		10.6152	175.84		10.6177	176.121		10.6665	199.495		10.9961	168.699		11.0156	175.864		11.04	172.019		10.9961	168.617		11.0034	177.825		11.1304	170.048
		11.1841	156.451		11.1792	154.591		11.0864	150.162		11.1133	205.808		11.2427	201.082		11.1816	219.44		10.708	177.148		10.6958	177.141		10.7178	199.076		11.0693	169.253		11.0669	175.313		11.0938	171.995		11.0498	168.43		11.0547	177.477		11.2329	171.36
		11.2646	156.894		11.25	155.158		11.1523	150.405		11.1572	204.968		11.3428	202.908		11.2671	220.885		10.8057	178.777		10.7642	177.714		10.769	198.782		11.1475	170.125		11.1157	174.584		11.1523	171.964		11.1084	168.559		11.1084	177.439		11.3232	171.922
		11.3623	157.715		11.3037	155.011		11.2231	150.91		11.2012	204.028		11.4355	204.634		11.3672	220.729		10.8935	180.033		10.8227	178.006		10.8179	198.622		11.2427	171.842		11.167	173.873		11.2134	172.224		11.1694	168.856		11.167	177.593		11.394	171.755
		11.4673	158.794		11.3525	154.61		11.3062	151.517		11.2451	203.362		11.5137	205.433		11.4771	219.885		10.9644	180.517		10.8813	178.271		10.874	198.45		11.3452	173.555		11.2183	173.494		11.2817	172.022		11.2378	169.225		11.2305	177.809		11.4478	171.184
		11.5747	159.707		11.4014	154.242		11.3916	152.135		11.2915	202.756		11.5698	204.975		11.5894	218.607		11.0229	180.361		10.9399	178.468		10.9351	198.624		11.4404	175.014		11.272	173.283		11.3525	172.756		11.3135	169.681		11.2964	178.213		11.4893	170.21
		11.6699	160.106		11.4526	154.073		11.4893	152.945		11.3403	202.395		11.6187	203.92		11.6797	217.778		11.0767	180.082		10.9888	178.538		10.9888	198.586		11.521	175.677		11.3281	173.205		11.4404	174.038		11.3989	170.389		11.3672	178.87		11.5308	169.309
		11.7456	159.923		11.499	153.864		11.5796	153.636		11.394	202.367		11.6626	203.438		11.7432	217.189		11.1279	179.836		11.0425	178.655		11.0449	198.575		11.5845	175.622		11.3867	173.259		11.5454	176.169		11.4917	171.499		11.4478	179.675		11.5747	168.399
		11.8066	159.126		11.5503	153.628		11.6577	153.792		11.4478	202.379		11.7041	202.929		11.7944	216.758		11.1768	179.705		11.1011	178.805		11.1084	198.828		11.6406	174.95		11.4478	173.377		11.6602	178.535		11.5894	172.705		11.5308	180.575		11.6235	167.858
		11.8579	158.381		11.604	153.585		11.7261	153.562		11.5015	202.61		11.7456	202.559		11.8335	216.788		11.2256	179.424		11.1572	179.104		11.1841	199.299		11.6943	174.385		11.5161	173.994		11.7651	179.392		11.6797	173.626		11.6357	181.997		11.6724	167.516
		11.9043	157.795		11.665	153.834		11.7871	153.103		11.5674	203.067		11.7896	201.71		11.875	216.867		11.2769	179.166		11.2207	179.574		11.2744	200.257		11.748	173.872		11.5967	175.021		11.8457	179.648		11.7456	173.518		11.731	183.386		11.7188	167.32
		11.9482	157.126		11.7383	154.243		11.8384	152.352		11.6455	204.002		11.8335	201.101		11.9189	216.891		11.333	178.732		11.2915	180.335		11.377	201.516		11.7993	173.525		11.6846	175.871		11.9116	179.413		11.8018	173.23		11.8115	184.002		11.7749	167.233
		11.9946	156.287		11.8237	155.038		11.8921	151.554		11.7334	205.286		11.8799	201.057		11.9678	217.208		11.3916	178.454		11.3648	181.066		11.4868	203.029		11.853	173.092		11.7822	176.979		11.9727	179.22		11.8506	172.558		11.8774	183.983		11.8335	167.44
		12.041	155.432		11.936	156.443		11.9409	150.982		11.8262	206.896		11.9287	201.423		12.0142	217.56		11.4526	178.632		11.4526	182.17		11.5918	204.216		11.9067	172.979		11.8896	178.519		12.0239	178.238		11.897	171.92		11.9312	183.492		11.897	167.809
		12.0923	154.887		12.0581	157.933		11.9922	150.487		11.9312	208.868		11.9775	201.703		12.063	218.261		11.5161	179.043		11.5479	183.578		11.6675	204.631		11.9653	173.214		11.9922	179.942		12.0728	177.616		11.9458	171.23		11.9849	183.003		11.9678	168.311
		12.1411	154.601		12.1802	159.478		12.0483	149.878		12.0264	210.471		12.0361	202.203		12.1143	219.311		11.5918	179.667		11.6577	185.519		11.7236	204.14		12.0264	173.376		12.0703	180.521		12.1191	176.712		11.9995	171.122		12.0361	182.507		12.0435	169.088
		12.1973	154.397		12.2681	160.139		12.1045	149.481		12.0947	210.829		12.1021	202.786		12.1777	220.351		11.6748	180.758		11.7725	187.484		11.77	203.448		12.0923	173.525		12.1216	179.655		12.168	176.111		12.0581	171.041		12.0874	182.139		12.1289	170.15
		12.251	154.091		12.334	159.675		12.1655	149.348		12.1533	210.488		12.1729	203.637		12.251	221.746		11.7725	182.424		11.8628	188.663		11.814	202.728		12.168	174.067		12.1655	178.534		12.2168	175.79		12.1143	171.108		12.1387	181.788		12.2192	171.303
		12.3096	153.829		12.3926	158.857		12.229	149.267		12.2046	210.133		12.2534	205.152		12.3413	223.002		11.8799	184.26		11.9263	188.669		11.8604	202.19		12.2607	175.222		12.207	177.063		12.2705	175.793		12.1753	171.088		12.1924	181.484		12.3218	172.423
		12.3779	153.917		12.4487	158.187		12.2998	149.285		12.2559	209.851		12.3389	206.674		12.4512	224.143		11.9727	185.713		11.98	188.148		11.9116	201.709		12.3657	176.7		12.2485	175.802		12.3267	175.671		12.2388	171.291		12.2485	181.354		12.4194	173.622
		12.4609	154.435		12.5073	157.661		12.3755	149.578		12.3071	209.793		12.4316	208.217		12.5659	225.131		12.0508	186.378		12.0288	187.673		11.9653	201.586		12.478	178.193		12.2925	174.931		12.3828	175.241		12.3145	171.89		12.3071	181.494		12.4976	174.217
		12.5537	155.106		12.5635	157.125		12.4561	149.878		12.356	209.337		12.5269	209.978		12.6758	225.693		12.1094	186.335		12.0752	187.094		12.019	201.406		12.5806	179.664		12.3438	174.993		12.4487	175.678		12.4023	172.865		12.3706	181.577		12.5635	173.955
		12.6465	155.708		12.6147	156.435		12.5439	150.163		12.4072	208.922		12.6123	211.085		12.7612	225.889		12.1582	185.805		12.124	186.577		12.0752	201.541		12.6611	180.217		12.3999	174.799		12.5244	176.734		12.5073	174.277		12.4438	182.127		12.6172	173.266
		12.7344	156.2		12.6636	155.817		12.6367	150.713		12.4634	208.858		12.6807	211.66		12.8247	225.925		12.207	185.291		12.1777	186.406		12.1289	201.254		12.7197	179.71		12.4536	174.679		12.605	178.028		12.6172	175.758		12.5342	183.131		12.666	172.478
		12.8174	156.57		12.7124	155.108		12.7246	151.162		12.5244	209.515		12.7368	211.649		12.8711	225.782		12.2559	184.922		12.229	186.167		12.1826	201.017		12.7661	178.38		12.5122	174.538		12.6953	179.279		12.7222	177.198		12.6367	184.489		12.71	171.706
		12.8857	156.473		12.7588	154.42		12.7979	151.127		12.5903	210.185		12.7905	211.313		12.9126	225.918		12.3047	184.621		12.2827	186.196		12.2412	201.096		12.8076	176.893		12.5732	174.613		12.7832	180.292		12.8076	177.851		12.7393	185.927		12.7563	171.181
		12.9419	155.792		12.8027	153.89		12.8564	150.601		12.6538	210.735		12.8418	210.92		12.9517	226.236		12.356	184.526		12.3389	186.362		12.3096	201.562		12.8491	175.707		12.644	175.109		12.8662	180.987		12.8735	177.469		12.832	186.944		12.8052	170.763
		12.9932	155.143		12.8564	153.509		12.9077	149.867		12.7344	211.544		12.8906	210.373		12.9932	226.683		12.4048	184.394		12.4023	186.781		12.3852	202.039		12.8955	174.596		12.7271	176.4		12.9395	181.4		12.9297	176.927		12.9126	187.545		12.854	170.382
		13.0469	154.658		12.9175	153.298		12.9541	149.061		12.8296	213.349		12.9419	210.254		13.042	227.265		12.4561	184.308		12.4805	187.448		12.4707	202.855		12.9468	174.602		12.8198	177.703		13.0054	181.408		12.9834	176.355		12.9785	187.465		12.9077	170.09
		13.0957	154.059		12.9956	153.68		13.0054	148.362		12.9346	215.414		12.9907	210.017		13.0957	227.996		12.5098	184.53		12.5684	188.641		12.5659	203.803		12.998	174.184		12.9224	179.558		13.0615	180.999		13.0298	175.663		13.0298	186.801		12.9639	170.095
		13.147	153.453		13.0762	154.24		13.0615	148.08		13.0493	217.815		13.0444	210.305		13.147	228.877		12.5659	184.763		12.6636	190.058		12.6562	204.932		13.0493	173.969		13.0273	181.147		13.1152	180.545		13.0762	174.972		13.0713	185.811		13.0273	170.408
		13.1958	153.018		13.1592	154.707		13.1177	147.876		13.1592	219.984		13.103	210.464		13.1982	230.088		12.627	185.111		12.771	191.759		12.7295	205.417		13.1006	173.787		13.1104	182.698		13.1665	179.932		13.1226	174.429		13.1128	184.975		13.1006	171.119
		13.2471	152.623		13.2471	155.291		13.1714	147.412		13.2422	221.011		13.1689	210.696		13.2471	232.352		12.6977	185.754		12.8735	193.268		12.7856	205.292		13.1567	173.65		13.1836	183.031		13.2153	179.757		13.1665	174.016		13.1543	184.312		13.1885	172.169
		13.3032	152.256		13.3325	155.773		13.23	147.131		13.3057	220.812		13.2446	211.564		13.3057	235.174		12.7759	186.723		12.9541	194.244		12.8345	204.831		13.2202	174.03		13.2471	182.815		13.2666	179.727		13.2178	173.609		13.2031	183.941		13.291	173.505
		13.3643	152.193		13.4033	155.771		13.2959	147.116		13.3545	220.175		13.3276	212.984		13.374	238.245		12.8564	187.92		13.0151	194.13		12.8833	204.306		13.2886	174.433		13.3081	182.45		13.3228	179.251		13.269	173.424		13.2544	183.666		13.3936	174.94
		13.4302	152.256		13.4644	155.368		13.3667	147.361		13.4009	219.744		13.418	214.485		13.4473	240.482		12.9395	189.176		13.0615	193.586		12.9297	203.934		13.3643	175.221		13.3643	181.784		13.3789	179.087		13.3203	173.405		13.3081	183.57		13.4961	176.081
		13.5132	152.561		13.5156	154.824		13.4448	147.649		13.4473	219.106		13.5132	216.254		13.5205	241.743		13.0249	190.301		13.1055	192.92		12.9785	203.665		13.4473	176.092		13.4131	182.087		13.4399	178.91		13.3765	173.504		13.3643	183.585		13.5791	176.82
		13.6084	153.462		13.562	154.169		13.5327	148.13		13.4912	218.291		13.6035	217.463		13.5937	241.99		13.1055	191.271		13.1494	192.456		13.0273	203.524		13.5352	177.074		13.4619	181.239		13.5034	179.227		13.4399	173.736		13.4204	183.805		13.6426	176.884
		13.7158	154.483		13.6108	153.459		13.6279	148.863		13.5352	217.788		13.6841	218.208		13.6694	241.145		13.1714	191.66		13.1934	192.035		13.081	203.422		13.6279	178.535		13.5132	181.309		13.5791	180.045		13.5132	174.183		13.4814	183.92		13.6987	176.302
		13.8281	155.516		13.6597	152.849		13.728	149.638		13.5815	217.666		13.7549	218.702		13.7524	240.41		13.2251	191.62		13.2398	191.63		13.1372	203.414		13.7134	179.638		13.5669	180.722		13.6646	181.577		13.5913	174.978		13.5522	184.636		13.7451	175.402
		13.9282	156.224		13.7134	152.563		13.8232	150.43		13.6279	217.635		13.8086	218.682		13.833	239.276		13.2739	191.55		13.2886	191.458		13.2007	203.644		13.7842	179.903		13.6255	180.955		13.7598	183.244		13.6792	176.065		13.623	185.252		13.7866	174.462
		14.0063	156.326		13.7695	152.227		13.8916	150.458		13.6792	217.678		13.8574	218.22		13.8965	238.523		13.3276	191.379		13.3398	191.573		13.2666	204.131		13.8452	179.657		13.6963	181.547		13.8647	184.507		13.7622	177.156		13.7012	185.907		13.8281	173.808
		14.0601	155.696		13.8232	152.019		13.9502	149.923		13.7329	217.875		13.9038	217.493		13.9502	238.383		13.3789	191.307		13.3935	191.685		13.3398	204.727		13.8965	178.97		13.7695	182.508		13.9722	186.24		13.8452	177.96		13.7915	187.005		13.8696	173.414
		14.1113	154.69		13.8794	151.861		14.0039	149.298		13.7988	218.411		13.9502	217.115		14.0039	238.512		13.4326	191.337		13.4497	191.971		13.4326	205.769		13.9526	178.588		13.8501	183.546		14.0601	187.16		13.9185	178.346		13.8818	188.122		13.9209	173.11
		14.1577	153.954		13.9453	151.802		14.0649	149.086		13.877	219.712		13.999	216.884		14.0576	238.719		13.4863	191.369		13.5132	192.312		13.5425	207.279		14.0137	178.557		13.9429	184.959		14.1211	187.49		13.9795	178.29		13.9722	188.949		13.9722	172.875
		14.2041	153.175		14.021	152.076		14.1162	148.775		13.9575	221.295		14.0552	217.258		14.1138	238.588		13.5449	191.807		13.5864	193.207		13.667	209.303		14.0649	178.281		14.0356	186.788		14.1699	186.802		14.0356	178.105		14.0503	189.498		14.0308	172.862
		14.2529	152.536		14.1162	152.838		14.165	148.333		14.0454	222.963		14.1138	217.854		14.1699	238.3		13.606	192.202		13.6719	194.489		13.7866	211.161		14.1187	177.991		14.1333	188.367		14.2139	186.05		14.082	177.724		14.1187	189.648		14.0869	173.06
		14.3091	152.104		14.2212	154.084		14.2163	148.045		14.1406	224.532		14.1772	218.684		14.2285	238.719		13.667	192.606		13.7744	196.167		13.877	212.093		14.1724	177.937		14.2114	189.472		14.2578	185.206		14.1333	177.422		14.1772	189.569		14.1357	173.042
		14.3628	151.872		14.3359	155.342		14.2676	147.775		14.2358	226.385		14.2432	219.253		14.2896	239.898		13.7354	193.153		13.877	198.048		13.9453	212.019		14.2285	178.098		14.2725	189.38		14.3018	184.455		14.187	177.208		14.2334	189.266		14.1992	173.357
		14.4214	151.566		14.4409	156.411		14.3213	147.594		14.3164	227.753		14.3091	220.087		14.3506	241.521		13.811	194.005		13.9697	199.386		13.999	211.423		14.292	178.305		14.3262	188.675		14.3506	184.572		14.2358	176.992		14.2871	189.006		14.2749	174.097
		14.48	151.385		14.5288	156.8		14.3823	147.615		14.3823	228.319		14.3848	221.283		14.4214	242.801		13.9111	195.571		14.0454	200.112		14.0503	210.854		14.3652	178.932		14.3701	187.875		14.4019	184.412		14.292	176.895		14.3408	188.632		14.3555	175.072
		14.5435	151.328		14.5996	156.734		14.4434	147.871		14.4409	228.238		14.4702	222.757		14.502	245.093		14.0185	197.589		14.104	200.199		14.0967	210.192		14.4482	179.993		14.4116	187.176		14.4531	184.554		14.3555	177.156		14.397	188.386		14.4409	175.92
		14.6216	151.633		14.6533	156.159		14.5117	148.2		14.4922	228		14.5776	225.174		14.5947	248.449		14.1333	199.669		14.1528	199.718		14.1382	209.483		14.541	181.363		14.458	186.798		14.5093	184.947		14.4165	177.62		14.4556	188.745		14.5361	177.173
		14.7144	152.312		14.7046	155.563		14.5898	148.589		14.5386	227.562		14.6924	228.048		14.7021	252.107		14.2334	201.44		14.2017	199.158		14.1821	208.929		14.6436	183.066		14.5044	186.619		14.5679	185.53		14.48	177.887		14.5166	189.026		14.6289	178.536
		14.8145	153.116		14.751	154.857		14.6826	149.426		14.5874	227.372		14.79	229.696		14.8218	253.778		14.3115	201.806		14.2505	198.816		14.231	208.552		14.7583	185.191		14.5532	186.462		14.6338	186.437		14.5508	178.218		14.5825	189.414		14.7095	179.324
		14.9194	154.049		14.7974	154.138		14.7925	150.687		14.6362	227.334		14.8633	230.495		14.9316	254.21		14.3677	201.661		14.2993	198.615		14.2822	208.434		14.8584	186.877		14.6069	186.234		14.7095	187.565		14.6338	179.04		14.6509	189.519		14.7778	179.533
		15.0146	154.681		14.8486	153.69		14.9072	152.152		14.6851	227.216		14.9219	230.292		15.0122	253.626		14.419	201.15		14.3481	198.388		14.331	208.269		14.9243	186.631		14.6582	186.133		14.7949	188.88		14.7241	180.206		14.7266	190.011		14.8389	179.323
		15.0952	154.722		14.9048	153.468		14.9951	152.954		14.7388	227.346		14.9683	229.575		15.0732	252.986		14.4629	200.591		14.397	198.296		14.3848	208.154		14.9756	185.649		14.7144	186.312		14.8877	190.462		14.8267	181.653		14.812	191.028		14.8926	179.158
		15.1611	154.455		14.9609	153.374		15.061	152.893		14.7949	227.729		15.0146	228.801		15.1196	252.229		14.5068	199.757		14.4482	198.421		14.4458	208.248		15.0195	184.732		14.7729	186.841		14.9927	192.669		14.9316	183.058		14.9072	192.458		14.9463	178.774
		15.2173	153.834		15.0269	153.495		15.1123	152.134		14.8584	228.429		15.061	228.183		15.1636	252.417		14.5508	199.266		14.4995	198.37		14.5142	208.81		15.061	183.885		14.8315	187.137		15.0879	194.338		15.022	184.079		15.0122	194.038		15	178.661
		15.2661	152.949		15.0879	153.451		15.1563	151.304		14.9365	229.554		15.1099	227.968		15.21	252.936		14.5996	198.985		14.5557	198.55		14.5874	209.416		15.1025	183.029		14.8999	187.264		15.1807	195.842		15.0879	184.067		15.1147	195.258		15.0537	178.643
		15.3125	152.102		15.1611	153.612		15.2002	150.66		15.0269	231.417		15.1587	227.768		15.2539	253.841		14.6484	199.012		14.6167	198.802		14.6655	210.167		15.1489	182.286		14.978	188.167		15.2588	196.548		15.144	183.684		15.1953	195.845		15.1099	178.506
		15.3564	151.413		15.2466	154.075		15.2466	150.176		15.1245	233.543		15.21	227.79		15.3003	254.31		14.7021	199		14.6826	199.278		14.7534	211.077		15.2002	182.191		15.061	189.265		15.3174	195.689		15.1978	183.135		15.2539	195.499		15.1709	178.455
		15.4028	150.784		15.3491	155		15.2979	149.861		15.2295	235.903		15.2612	227.98		15.3467	255.481		14.7534	199.066		14.751	199.579		14.8413	212.107		15.2563	182.501		15.1563	191.265		15.3687	195.765		15.2466	182.531		15.3027	195.008		15.2319	178.618
		15.4517	150.24		15.4565	156.265		15.354	149.571		15.3247	237.928		15.3198	228.167		15.3955	257.785		14.8096	199.152		14.8291	200.068		14.9194	212.84		15.3125	182.472		15.2612	193.092		15.415	194.672		15.2905	181.919		15.3491	194.427		15.3003	179.272
		15.5103	150.05		15.5566	156.911		15.4077	149.428		15.3979	238.779		15.3809	228.622		15.4419	260.416		14.8755	199.738		14.9121	200.9		14.9854	213.06		15.3735	182.888		15.3442	193.878		15.4639	194.486		15.3394	181.455		15.3931	193.567		15.3711	179.824
		15.5713	149.98		15.6445	157.201		15.4639	149.271		15.4565	238.719		15.4492	229.363		15.4932	262.754		14.9512	200.658		15.0098	202.61		15.0464	213.024		15.4419	183.152		15.4077	193.376		15.5127	193.887		15.3931	181.169		15.4395	193.039		15.4541	180.611
		15.6323	149.876		15.708	156.858		15.52	149.2		15.5054	238.204		15.5273	230.616		15.5469	265.563		15.0366	202.107		15.1001	204.247		15.1001	212.84		15.5249	184.509		15.4614	192.732		15.5664	193.761		15.4443	181.162		15.4858	192.538		15.5444	181.674
		15.7007	150.047		15.7617	156.002		15.5835	149.271		15.5493	237.796		15.6152	232.366		15.6079	267.955		15.1172	203.364		15.1709	204.902		15.1514	212.578		15.6274	186.187		15.5103	192.055		15.625	193.689		15.498	181.023		15.5371	192.451		15.6494	182.977
		15.7764	150.551		15.8081	155.077		15.6567	149.441		15.5908	237.333		15.7153	234.622		15.6763	269.494		15.2051	204.555		15.2319	205.153		15.2051	212.375		15.7446	188.989		15.5591	191.42		15.686	194.155		15.5566	181.05		15.5957	192.818		15.7568	184.664
		15.8594	150.895		15.8545	154.329		15.7373	149.877		15.6348	236.757		15.8276	237.248		15.752	269.385		15.2905	205.725		15.2881	205.139		15.2563	212.29		15.8813	192.253		15.6128	190.908		15.7544	195.014		15.6177	181.113		15.6592	193.159		15.8521	185.928
		15.9473	151.481		15.9033	153.662		15.8252	150.425		15.6836	236.515		15.9277	239.262		15.8521	268.72		15.3687	206.75		15.3394	204.955		15.3101	212.165		15.9863	194.035		15.6689	190.876		15.8301	196.163		15.6885	181.556		15.7275	193.617		15.9277	186.132
		16.04	152.27		15.9473	153.01		15.918	151.227		15.7324	236.714		16.0034	239.878		15.9741	267.874		15.4346	207.281		15.3931	204.902		15.3662	212.113		16.0522	193.488		15.7227	191.124		15.9106	197.132		15.769	182.559		15.8081	194.372		15.9814	185.378
		16.1279	152.912		15.9985	152.555		16.0132	152.019		15.7813	236.922		16.0571	239.65		16.084	267.249		15.4956	207.534		15.4541	205.107		15.4273	212.279		16.0962	192.395		15.7788	191.274		16.0059	198.019		15.8594	183.696		15.8984	195.801		16.0278	184.521
		16.2012	153.081		16.0498	152.3		16.0913	152.255		15.8301	236.809		16.106	239.04		16.1646	267.087		15.5518	207.532		15.5054	205.47		15.4956	212.681		16.1401	191.249		15.8374	191.705		16.1035	199.423		15.9595	185.074		16.0059	197.448		16.0742	183.855
		16.2622	152.834		16.106	152.162		16.1646	152.241		15.8813	237.06		16.1523	238.568		16.2256	267.448		15.6079	207.515		15.5615	205.737		15.5688	213.312		16.1792	190.33		15.896	191.841		16.189	200.917		16.0645	186.307		16.1279	199.724		16.123	183.411
		16.3159	152.377		16.1646	151.943		16.2231	151.868		15.9375	237.684		16.1987	238.001		16.2769	267.251		15.6616	207.429		15.6226	206.115		15.6567	214.211		16.2158	189.414		15.9619	192.327		16.2598	201.873		16.1523	187.269		16.2329	201.495		16.1792	183.311
		16.3647	151.711		16.228	151.956		16.2744	151.238		16.001	238.478		16.2451	237.409		16.3232	267.016		15.7129	207.602		15.6909	206.827		15.7544	215.478		16.2573	188.744		16.0474	193.551		16.3184	201.647		16.2231	187.54		16.311	201.852		16.2329	182.928
		16.416	151.307		16.3037	152.297		16.3232	150.73		16.0767	239.791		16.2964	237.359		16.3696	267.045		15.7666	207.577		15.769	207.881		15.8594	216.918		16.3062	188.094		16.145	195.782		16.3672	200.279		16.2915	187.66		16.3647	201.264		16.2866	182.815
		16.4648	151.081		16.394	152.977		16.3721	150.303		16.1548	241.191		16.3525	237.544		16.4209	267.996		15.8252	207.823		15.8618	209.53		15.9692	218.631		16.3574	188.139		16.2573	198.263		16.4136	199.454		16.3501	187.383		16.4087	200.434		16.3403	182.632
		16.5112	150.577		16.4893	153.806		16.4233	149.943		16.2427	242.918		16.4062	237.839		16.4746	269.445		15.8911	208.283		15.9619	211.453		16.0523	219.489		16.4136	188.231		16.3745	200.688		16.46	199.046		16.4062	186.779		16.4502	199.514		16.3989	182.813
		16.5601	150.062		16.5967	154.766		16.4819	149.814		16.3281	244.83		16.4648	238.265		16.5381	271.203		15.9619	209.173		16.0669	213.512		16.123	219.613		16.4697	188.4		16.4795	202.132		16.5063	198.585		16.4624	186.441		16.4917	198.694		16.4771	183.588
		16.6089	149.846		16.6895	155.438		16.543	149.914		16.416	246.664		16.5259	238.827		16.6064	273.514		16.0498	210.343		16.1645	215.287		16.1768	219.21		16.5308	188.718		16.5527	202.672		16.5527	198.342		16.5161	186.256		16.5356	197.97		16.5649	184.796
		16.6626	149.808		16.7651	155.483		16.5967	149.895		16.5015	248.3		16.6016	239.756		16.6772	275.43		16.145	211.997		16.2451	216.207		16.2231	218.468		16.604	189.55		16.6089	202.043		16.604	198.349		16.5698	186.155		16.5845	197.633		16.6577	186.013
		16.7212	149.846		16.814	154.653		16.6504	149.833		16.5698	248.951		16.6846	241.248		16.7676	277.93		16.2573	213.987		16.3061	216.358		16.2671	217.947		16.6919	190.855		16.6577	201.57		16.6553	198.34		16.6284	186.194		16.6357	197.535		16.7627	187.42
		16.7847	150.123		16.8604	153.701		16.7139	149.943		16.626	248.958		16.7773	243.397		16.8555	280.607		16.3672	216.284		16.3599	216.1		16.311	217.398		16.7896	192.841		16.7041	200.747		16.709	197.954		16.687	186.139		16.6895	197.762		16.8677	188.977
		16.8579	150.506		16.9043	152.85		16.792	150.423		16.6772	248.793		16.8774	245.611		16.958	282.813		16.46	217.786		16.4087	215.624		16.3574	216.985		16.8994	195.24		16.7529	200.022		16.7651	198.308		16.7554	186.364		16.748	197.972		16.9556	190.028
		16.936	151.045		16.9507	152.116		16.8896	151.339		16.7285	248.903		16.9751	247.609		17.0679	283.498		16.5283	218.21		16.4526	215.066		16.4038	216.57		16.9946	196.791		16.8066	198.974		16.8262	199.128		16.8311	187.223		16.8091	198.415		17.019	190.021
		17.0215	151.758		16.9946	151.539		17.0068	152.855		16.7798	249.203		17.0581	249.028		17.168	283.189		16.5796	217.763		16.4966	214.689		16.4551	216.41		17.0679	197.061		16.8579	199.017		16.8921	199.563		16.9214	188.498		16.8774	198.849		17.0654	189.181
		17.1143	152.817		17.0386	151.126		17.1216	154.523		16.8311	248.959		17.1216	249.285		17.2412	282.734		16.6284	217.283		16.5454	214.489		16.5064	216.418		17.1313	196.685		16.9116	199.218		16.9653	200.099		17.019	189.858		16.958	199.762		17.1094	188.136
		17.2144	154.039		17.0874	150.75		17.2046	155.081		16.8872	249.048		17.1753	249.073		17.2949	282.971		16.6773	216.774		16.5918	214.431		16.5625	216.548		17.1802	196.134		16.9653	199.324		17.0459	201.381		17.1167	191.12		17.0483	201.27		17.1509	187.429
		17.2974	154.703		17.1387	150.578		17.2656	154.689		16.9434	249.4		17.2241	248.79		17.3413	283.363		16.7236	216.359		16.6431	214.387		16.6211	216.728		17.2241	195.478		17.019	199.036		17.1338	203.052		17.2021	192.003		17.146	202.867		17.1924	186.792
		17.3584	154.704		17.1899	150.581		17.3145	153.855		17.0068	250.109		17.2729	248.481		17.3877	283.523		16.77	216.117		16.6919	214.401		16.6895	217.12		17.2705	194.786		17.0801	199.038		17.2314	204.706		17.2681	192.269		17.2437	204.274		17.2388	186.402
		17.4121	154.387		17.2461	150.558		17.356	153.031		17.0728	251.199		17.3193	248.211		17.4341	283.348		16.8189	216.126		16.7456	214.551		16.7676	217.801		17.3193	194.227		17.1533	199.854		17.3242	206.2		17.3218	191.97		17.3242	205.077		17.29	186.177
		17.4561	153.836		17.3071	150.696		17.395	152.141		17.1558	252.571		17.3706	247.982		17.4805	283.395		16.8701	216.001		16.8018	214.865		16.8555	219.026		17.3657	193.861		17.2388	201.85		17.3975	206.935		17.3706	191.48		17.3926	205.261		17.3413	185.983
		17.5024	153.456		17.3755	151.148		17.4365	151.422		17.2437	254.373		17.4268	248.418		17.5269	284.298		16.9238	216.063		16.8677	215.333		16.9507	220.407		17.417	193.769		17.3291	203.377		17.4536	206.828		17.4194	190.968		17.4487	205.104		17.3975	185.887
		17.5513	153.196		17.4536	151.856		17.4829	150.883		17.3486	256.566		17.4878	249.153		17.5732	285.551		16.9775	216.053		16.9482	216.571		17.041	221.634		17.4658	193.428		17.4194	205.121		17.5049	206.265		17.4658	190.422		17.4976	204.56		17.4536	186.177
		17.6074	153.092		17.5342	152.526		17.5317	150.506		17.4658	259.504		17.5464	249.831		17.6245	287.527		17.0337	216.4		17.041	218.178		17.124	222.533		17.5171	193.189		17.5024	205.898		17.5537	205.724		17.5122	190.228		17.5464	203.96		17.5122	186.594
		17.6685	153.102		17.6196	153.223		17.583	150.223		17.5806	262.585		17.605	250.378		17.6758	290.235		17.1045	217.14		17.1314	219.927		17.2021	223.017		17.5708	193.197		17.5732	206.23		17.6099	206.078		17.5586	190.027		17.5928	203.452		17.5854	187.095
		17.7295	153.287		17.7124	154.184		17.6367	150.093		17.6685	264.348		17.6709	251.224		17.7344	293.1		17.1826	218.41		17.2192	221.323		17.2632	223.252		17.6294	193.597		17.6343	206.05		17.6636	205.951		17.605	189.963		17.6392	203.185		17.6709	188.116
		17.793	153.405		17.8003	155.031		17.6929	150.098		17.7271	264.152		17.7539	252.895		17.8003	295.888		17.273	219.709		17.3023	222.557		17.3218	223.171		17.6904	194.551		17.6855	205.923		17.7173	205.807		17.6538	189.795		17.6855	202.856		17.771	189.718
		17.8613	153.551		17.876	155.299		17.7466	149.992		17.7734	263.101		17.8516	255.421		17.8784	298.471		17.3706	221.447		17.3779	223.401		17.3779	223.123		17.7588	195.41		17.7319	205.694		17.771	205.549		17.7051	189.847		17.7344	202.698		17.876	191.654
		17.9395	154.017		17.9419	155.363		17.8076	150.05		17.8198	262.172		17.9565	258.22		17.9639	299.812		17.4756	223.645		17.4414	223.812		17.4292	222.878		17.8345	196.364		17.7783	204.948		17.8247	205.575		17.7539	189.792		17.7856	202.579		17.9736	192.988
		18.0347	154.833		17.9956	155.074		17.8735	150.367		17.8638	261.832		18.0591	260.672		18.0518	299.777		17.5684	225.417		17.4951	223.576		17.4805	222.629		17.9126	196.746		17.8271	204.323		17.8857	205.749		17.8125	190.136		17.8369	202.61		18.0493	193.735
		18.1372	155.846		18.0469	154.608		17.9443	150.8		17.9053	261.473		18.1396	262.191		18.147	298.966		17.6416	226.121		17.5488	223.544		17.5293	222.526		18.0005	197.974		17.876	203.948		17.9468	206.37		17.8784	190.885		17.8931	202.826		18.1104	193.697
		18.2446	156.84		18.0981	154.22		18.0176	151.259		17.9517	260.826		18.2056	262.663		18.2397	297.991		17.7075	226.31		17.6025	223.414		17.5855	222.612		18.0957	199.908		17.9272	204.151		18.02	207.347		17.9443	191.573		17.9541	203.072		18.1616	193.019
		18.3472	157.816		18.147	153.819		18.0981	151.812		18.0005	260.626		18.2593	262.507		18.3228	297.916		17.7564	226.032		17.6514	223.483		17.6465	222.812		18.1714	201.232		17.981	204.38		18.1104	208.631		18.0176	192.364		18.02	203.684		18.2104	192.515
		18.4277	157.94		18.1958	153.489		18.1934	152.693		18.0518	260.683		18.3081	262.005		18.3862	298.244		17.8052	225.632		17.7051	223.407		17.7075	223.169		18.2324	201.3		18.0371	204.684		18.2104	210.663		18.0957	193.114		18.0933	204.496		18.2568	192.208
		18.4863	157.411		18.2495	153.195		18.2812	153.589		18.1055	261.113		18.3521	261.341		18.4399	298.549		17.8564	225.228		17.7588	223.508		17.7734	223.572		18.2861	200.944		18.0957	204.871		18.3276	213.234		18.1885	194.381		18.1665	205.302		18.3032	191.914
		18.54	156.866		18.3057	153.151		18.3569	153.965		18.1616	261.35		18.396	260.873		18.4937	298.654		17.9028	224.549		17.8149	223.72		17.8491	224.299		18.3398	200.637		18.1616	205.548		18.4399	215.723		18.2837	196.035		18.252	206.195		18.3496	191.415
		18.5864	156.192		18.3643	153.072		18.4155	153.814		18.2251	262.114		18.4424	260.49		18.5425	298.75		17.9517	223.962		17.8784	224.322		17.937	225.423		18.396	200.12		18.2373	206.546		18.5327	216.713		18.3691	197.117		18.3496	207.789		18.3984	190.981
		18.6304	155.387		18.4277	153.111		18.4692	153.333		18.3008	263.232		18.4912	260.383		18.5913	299.155		18.0054	223.646		17.9443	225.045		18.042	226.933		18.4497	199.781		18.3179	207.863		18.6035	216.962		18.4424	197.63		18.4399	209.246		18.4497	190.959
		18.6768	154.688		18.5034	153.636		18.5254	152.905		18.3838	265.112		18.5425	260.482		18.6401	299.738		18.0591	223.807		18.0176	225.917		18.1592	229.031		18.5059	200.129		18.4155	209.82		18.6572	216.357		18.5034	197.49		18.5107	209.888		18.501	191.073
		18.7231	154.237		18.5913	154.434		18.5791	152.671		18.4717	267.039		18.5962	260.785		18.689	299.859		18.1177	224.259		18.1128	227.564		18.2617	230.793		18.5669	200.251		18.5254	211.85		18.7061	215.354		18.5571	197.105		18.5693	209.703		18.5547	191.311
		18.7695	153.774		18.689	155.406		18.6353	152.461		18.5669	269.031		18.6475	261.232		18.7451	301.154		18.1885	225.211		18.2251	230.014		18.3398	231.37		18.6255	200.534		18.6304	213.692		18.7524	214.568		18.6084	196.83		18.623	209.329		18.6182	191.63
		18.8208	153.389		18.7842	156.381		18.6938	152.219		18.6621	271.061		18.7036	261.531		18.8037	302.921		18.2642	226.492		18.3472	232.851		18.3911	230.861		18.689	200.756		18.7134	214.551		18.8013	214.051		18.6597	196.488		18.6719	208.92		18.6841	192.18
		18.8721	153.274		18.877	157.235		18.7573	152.264		18.7451	272.724		18.7671	262.234		18.8721	305.059		18.3496	227.916		18.4546	235.388		18.4351	230.249		18.7598	201.622		18.7793	215.097		18.8525	213.368		18.7109	196.179		18.728	208.774		18.75	192.745
		18.9258	153.139		18.9575	157.467		18.8208	152.35		18.811	273.489		18.8354	263.367		18.9526	307.127		18.4473	229.766		18.5376	236.453		18.4766	229.639		18.8501	203.321		18.833	214.915		18.9062	213.158		18.7671	196.07		18.7891	209.002		18.8232	193.598
		18.9868	153.159		19.0283	157.505		18.8916	152.43		18.8696	273.613		18.9111	264.774		19.043	309.701		18.5449	231.852		18.5938	236.081		18.5181	228.963		18.9551	205.42		18.8818	214.132		18.96	213.032		18.8257	196.072		18.8477	208.921		18.9038	194.64
		19.0552	153.317		19.0845	157.188		18.9746	152.879		18.9209	273.317		18.9893	266.529		19.1431	312.308		18.6377	233.741		18.6426	235.611		18.562	228.398		19.0747	207.714		18.9307	213.386		19.0112	213.157		18.8867	196.28		18.9062	209.096		19.0015	196.136
		19.1333	153.956		19.1357	156.64		19.0747	153.879		18.9673	273.051		19.0698	268.257		19.2505	314.242		18.7109	234.694		18.6914	235.16		18.6084	228.042		19.187	209.833		18.9795	213.051		19.0649	212.716		18.9551	196.825		18.9673	209.163		19.0991	197.751
		19.2114	154.621		19.1846	156.014		19.1919	155.249		19.0137	272.86		19.1577	270.052		19.3408	315.027		18.7646	234.825		18.7354	234.762		18.6572	227.941		19.2773	210.838		19.0259	212.555		19.1284	213.016		19.0356	197.632		19.0356	209.646		19.1772	198.598
		19.3018	155.367		19.231	155.537		19.3018	156.435		19.0601	272.642		19.2407	271.693		19.4116	315.278		18.8086	234.232		18.7817	234.317		18.7085	227.973		19.3457	211.12		19.0771	212.418		19.2041	214.06		19.1309	199.052		19.1187	210.819		19.2383	198.657
		19.3921	156.279		19.2822	155.258		19.3872	156.801		19.1089	272.56		19.3091	272.596		19.4653	315.213		18.8477	233.603		18.833	234.368		18.7622	228.023		19.3994	210.551		19.1284	212.371		19.2871	215.719		19.2358	200.81		19.2188	212.337		19.2896	198.426
		19.4751	156.963		19.3335	155.003		19.4482	156.516		19.1577	272.516		19.3652	272.994		19.5142	315.142		18.8916	233.162		18.8843	234.243		18.8184	228.163		19.4434	209.605		19.1846	212.655		19.3726	217.342		19.3408	202.712		19.3262	214.033		19.3408	198.091
		19.5337	156.726		19.3848	154.79		19.4971	155.737		19.2114	272.844		19.4165	272.895		19.5581	315.367		18.9355	232.979		18.9404	234.52		18.8843	228.608		19.4873	208.455		19.2407	212.439		19.4556	218.371		19.436	204.21		19.436	216.015		19.3896	197.659
		19.5898	156.464		19.4409	154.858		19.5435	154.858		19.2725	273.562		19.4678	272.868		19.6021	315.919		18.9844	233.038		19.0015	235.025		18.9575	229.389		19.5312	207.512		19.3042	212.991		19.5312	218.818		19.5093	204.577		19.5337	217.517		19.4482	197.543
		19.6387	156.206		19.4971	154.848		19.585	154.05		19.3506	274.769		19.5215	272.849		19.6484	316.323		19.0332	233.064		19.0723	235.799		19.0381	230.439		19.5752	206.805		19.3799	214.031		19.5972	218.875		19.563	204.382		19.6069	217.909		19.5044	197.744
		19.6875	155.821		19.563	154.966		19.6313	153.388		19.4458	277.102		19.5752	272.98		19.6924	317.425		19.0893	233.305		19.148	236.989		19.1235	231.548		19.624	206.333		19.4629	215.556		19.6558	219.13		19.6118	203.841		19.668	217.388		19.5654	198.003
		19.7363	155.29		19.6436	155.693		19.6777	152.743		19.5532	279.62		19.6338	273.313		19.7388	318.09		19.1504	233.888		19.2285	238.185		19.2212	232.895		19.6753	205.967		19.5508	216.693		19.7095	219.188		19.6606	203.448		19.7144	216.618		19.6265	198.248
		19.7852	155.045		19.7412	156.897		19.7217	152.362		19.6704	282.962		19.6924	273.813		19.7876	319.127		19.2139	234.7		19.3115	239.411		19.3213	234.436		19.7241	205.686		19.6436	218.146		19.7583	218.885		19.7095	203.024		19.7583	215.848		19.6924	198.434
		19.8364	154.946		19.8389	157.998		19.7729	152.129		19.7852	286.217		19.7534	274.295		19.8413	320.331		19.2798	235.578		19.3994	240.972		19.4043	235.53		19.7778	205.588		19.7363	219.722		19.8071	218.207		19.7583	202.821		19.8022	215.29		19.7681	199.062
		19.8975	154.919		19.9414	159.114		19.8242	151.93		19.8755	288.022		19.8169	275.068		19.8975	322.689		19.353	236.608		19.4898	242.548		19.4751	235.991		19.8315	206.037		19.8145	221.006		19.8535	217.746		19.8071	202.651		19.8486	214.806		19.8657	200.303
		19.9585	155.154		20.0293	159.849		19.8755	151.736		19.939	288.219		19.8926	276.332		19.9512	326.187		19.4311	237.918		19.5727	243.897		19.5312	235.99		19.895	206.378		19.8804	221.607		19.9023	217.584		19.8584	202.519		19.895	214.204		19.9683	202.112
		20.022	155.413		20.1001	159.928		19.9292	151.694		19.9927	287.673		19.9854	278.019		20.0146	329.972		19.5142	239.495		19.6411	244.609		19.5825	235.663		19.9658	207.379		19.9414	221.672		19.9536	217.583		19.9121	202.564		19.9463	213.823		20.0806	204.06
		20.0903	155.664		20.1562	159.415		19.9854	151.757		20.0366	287.147		20.0928	280.687		20.0903	333.239		19.602	241.09		19.7021	244.747		19.6314	235.153		20.0488	208.914		19.9951	221.197		20.0122	218.036		19.9658	202.6		19.9976	213.914		20.1855	205.539
		20.1636	155.991		20.2026	158.732		20.0513	152.124		20.0806	286.429		20.2124	284.085		20.1685	335.466		19.7046	243.198		19.7559	244.716		19.6777	234.901		20.1392	210.31		20.0464	220.598		20.0757	218.851		20.022	202.864		20.0513	214.103		20.2686	206.168
		20.2515	156.781		20.249	158.127		20.1294	152.904		20.1245	286.031		20.3198	287.09		20.2515	335.523		19.7925	244.967		19.8047	244.493		19.7266	234.691		20.2295	211.956		20.0977	220.305		20.1416	219.752		20.0854	203.196		20.105	214.316		20.3247	205.582
		20.3467	157.843		20.2954	157.367		20.2197	153.945		20.1758	285.518		20.3979	288.337		20.3394	335.44		19.8706	246.023		19.8535	244.326		19.7778	234.533		20.3149	213.282		20.1514	220.406		20.2075	220.526		20.1611	203.997		20.1636	214.709		20.376	204.962
		20.4517	158.982		20.3418	156.805		20.3223	155.191		20.2271	285.569		20.4614	288.352		20.4272	334.515		19.9316	246.23		19.9023	244.216		19.834	234.627		20.3931	214.449		20.2075	220.711		20.2856	221.31		20.2466	205.106		20.2344	215.319		20.4224	204.296
		20.5542	159.951		20.3931	156.474		20.4492	157.127		20.2783	285.9		20.5127	287.798		20.5103	334.107		19.9829	246.236		19.9512	244.252		19.895	234.894		20.4614	214.783		20.2686	220.772		20.3784	223.125		20.3369	206.497		20.3174	216.293		20.4687	203.553
		20.6372	160.417		20.4443	156.253		20.5664	159.133		20.3345	286.234		20.5566	287.15		20.5786	334.11		20.0317	245.984		20.0098	244.459		19.9634	235.395		20.5176	214.439		20.3418	221.438		20.4736	225.326		20.4395	208.192		20.4053	217.707		20.5127	202.934
		20.7007	160.165		20.5005	156.168		20.6445	159.801		20.3931	286.769		20.6006	286.619		20.6323	333.626		20.083	245.816		20.0684	244.999		20.0415	236.22		20.5688	214.091		20.4175	222.076		20.5859	227.497		20.5444	209.776		20.4956	219.37		20.5591	202.278
		20.7544	159.69		20.5615	156.228		20.7007	159.526		20.4565	287.234		20.6445	286.217		20.6836	333.434		20.1318	245.656		20.127	245.581		20.1318	237.402		20.6201	213.575		20.5054	224.149		20.686	229.032		20.6274	210.732		20.5811	220.695		20.6055	201.953
		20.8057	159.351		20.625	156.42		20.7495	158.956		20.5298	288.301		20.6909	285.875		20.7324	333.843		20.1855	245.692		20.188	246.162		20.2368	239.161		20.6714	213.484		20.603	225.552		20.7617	229.929		20.6885	210.674		20.6641	221.561		20.6543	201.815
		20.8545	159.05		20.6958	156.751		20.7935	158.305		20.6128	290.235		20.7446	285.913		20.7861	334.294		20.2393	246.03		20.2612	246.973		20.3394	240.738		20.7227	213.18		20.708	227.848		20.8228	230.24		20.7422	210.195		20.7324	221.886		20.708	201.853
		20.9033	158.701		20.7764	157.397		20.8423	157.831		20.7007	292.19		20.7959	286.337		20.8374	335.495		20.2954	246.254		20.3442	248.468		20.437	242.132		20.7764	213.243		20.8032	229.143		20.874	229.995		20.791	209.477		20.7886	221.831		20.7642	201.93
		20.9546	158.276		20.8667	158.313		20.896	157.768		20.7983	294.423		20.8447	286.672		20.8911	336.957		20.3516	246.627		20.4346	250.325		20.5176	242.99		20.8374	213.656		20.8813	230.204		20.9253	229.498		20.8325	208.969		20.8374	221.536		20.8179	202.028
		21.0034	157.917		20.9717	159.453		20.9521	157.844		20.896	296.733		20.8984	286.942		20.9473	338.678		20.4199	247.362		20.5298	252.254		20.5811	243.089		20.9009	214.132		20.9375	229.627		20.9741	229.158		20.8765	208.334		20.8887	221.212		20.8838	202.334
		21.0522	157.557		21.0791	160.77		21.0132	157.773		20.979	298.408		20.9521	287.353		21.0059	341		20.5005	248.577		20.6177	253.955		20.6348	242.756		20.9668	214.828		20.9888	229.097		21.0254	228.327		20.9229	207.888		20.9399	220.945		20.9595	203.221
		21.106	157.44		21.1743	161.682		21.0815	158.085		21.0425	299.173		21.0181	288.094		21.0718	343.417		20.5908	250.512		20.6934	255.014		20.6787	242.109		21.0449	215.924		21.0352	228.197		21.0767	227.767		20.9717	207.653		20.9888	220.579		21.0522	204.73
		21.1621	157.637		21.2476	161.787		21.1597	158.759		21.0938	298.792		21.0962	290.021		21.1475	345.974		20.6787	252.265		20.7568	255.506		20.7251	241.563		21.1328	217.416		21.0791	227.444		21.1255	228.22		21.0254	207.767		21.04	220.558		21.145	206.193
		21.2256	157.762		21.3062	161.405		21.2451	159.624		21.1475	298.587		21.1914	292.527		21.2378	348.921		20.7764	254.269		20.8081	255.409		20.7739	241.211		21.2305	218.803		21.1255	226.697		21.1816	228.555		21.084	207.961		21.0938	220.622		21.2354	207.45
		21.3013	158.1		21.3501	160.83		21.333	160.485		21.1963	298.274		21.2939	295.279		21.3477	351.158		20.874	256.33		20.8569	255.216		20.8203	241.002		21.3379	220.993		21.1719	226.142		21.2402	228.478		21.1475	208.259		21.1499	220.698		21.3232	208.497
		21.3818	158.757		21.3965	160.082		21.4209	161.304		21.2427	297.97		21.4038	298.212		21.46	352.251		20.9546	257.567		20.9082	254.963		20.8716	240.804		21.4453	223.512		21.2183	225.753		21.2988	228.682		21.2183	208.953		21.2134	221.067		21.3965	209.295
		21.4746	159.745		21.4453	159.496		21.5063	161.958		21.2915	297.878		21.5039	301.314		21.5723	352.784		21.0205	257.996		20.9595	255.029		20.9253	240.889		21.5283	224.888		21.2646	225.718		21.3672	229.548		21.3013	210.028		21.2817	221.618		21.4575	209.416
		21.5796	160.806		21.499	159.291		21.5845	162.363		21.3452	297.864		21.5747	302.563		21.6553	352.77		21.0742	257.984		21.0083	254.87		20.9814	240.834		21.5894	224.719		21.3135	225.53		21.4429	231.098		21.3916	211.373		21.3647	222.6		21.5063	208.964
		21.6821	161.828		21.5552	159.288		21.6479	162.355		21.4014	298.506		21.626	302.191		21.7163	352.455		21.1182	257.479		21.0571	254.806		21.0376	241.069		21.6333	223.646		21.3647	225.584		21.5283	232.201		21.4941	213.075		21.4624	224.296		21.5576	208.552
		21.7749	162.552		21.6113	159.299		21.7017	162.087		21.46	298.834		21.6748	301.624		21.7627	352.675		21.1621	257.189		21.1108	254.965		21.1011	241.508		21.6748	222.568		21.416	225.737		21.6138	233.285		21.5991	214.786		21.5698	226.154		21.6089	208.305
		21.8555	162.563		21.6675	159.162		21.7505	161.504		21.5234	299.491		21.7212	301.327		21.8066	352.763		21.2061	256.582		21.167	255.392		21.1768	242.321		21.7187	221.762		21.4697	226.19		21.709	234.674		21.6943	216.211		21.6821	228.029		21.6602	208.21
		21.9189	162.205		21.7236	159.136		21.7993	160.996		21.5967	300.778		21.77	300.996		21.8481	353.368		21.2549	256.491		21.2256	255.743		21.2622	243.37		21.7676	221.364		21.5259	226.472		21.7993	236.667		21.7651	216.664		21.7822	229.389		21.709	208.014
		21.9678	161.605		21.792	159.432		21.8481	160.657		21.6821	302.667		21.8213	300.876		21.8921	354.358		21.3086	256.686		21.2939	256.687		21.355	244.793		21.8164	220.953		21.5869	227.177		21.875	237.664		21.814	216.256		21.8579	229.87		21.7578	207.807
		22.0142	161.261		21.8726	160.025		21.8994	160.452		21.7773	304.898		21.8774	301.395		21.936	355.435		21.3599	256.99		21.3672	257.631		21.4575	246.477		21.8677	221.057		21.6553	227.727		21.9385	237.963		21.8579	215.542		21.9116	229.199		21.8042	207.49
		22.0605	160.989		21.958	161.045		21.9507	160.259		21.8799	307.378		21.9385	302.133		21.9849	356.707		21.4136	257.157		21.4526	259.281		21.5527	248.095		21.9214	221.039		21.7334	229.094		21.9971	237.897		21.9019	215		21.9653	228.683		21.853	207.358
		22.1118	160.812		22.0508	162.081		22.002	160.12		21.98	309.849		22.002	302.846		22.0361	358.131		21.4673	257.429		21.5454	260.969		21.6284	248.858		21.9751	221.308		21.8262	230.945		22.0435	236.988		21.9458	214.463		22.0142	227.875		21.9141	207.743
		22.1704	160.762		22.1509	163.157		22.0581	160.192		22.063	311.688		22.0752	303.83		22.0923	360.021		21.5308	257.957		21.648	263.255		21.6919	249.048		22.0337	222.004		21.9287	233.677		22.0947	236.437		21.9922	214.207		22.0605	227.079		21.9849	208.436
		22.2314	160.477		22.251	164.282		22.1167	160.272		22.1289	312.273		22.1558	305.473		22.1558	362.358		21.6016	259.048		21.7432	265.313		21.7432	248.742		22.0996	222.514		22.0239	236.068		22.1484	236.384		22.0459	214.338		22.1118	226.44		22.0752	209.715
		22.2949	160.188		22.3242	164.763		22.1802	160.485		22.1802	312.001		22.2412	307.54		22.2241	365.584		21.6773	260.202		21.8189	266.379		21.7895	248.271		22.1753	223.604		22.0996	237.125		22.2095	236.863		22.1021	214.473		22.1631	226.116		22.1875	211.6
		22.3682	160.583		22.3828	164.532		22.251	161.069		22.2241	311.384		22.3315	309.695		22.3022	369.015		21.7578	261.63		21.8823	266.552		21.8384	247.927		22.2583	224.883		22.1631	237.201		22.2754	237.535		22.1631	214.781		22.2168	225.967		22.3193	214.358
		22.4487	161.367		22.4316	164.104		22.3315	161.846		22.2705	310.762		22.4268	311.869		22.3804	371.328		21.8457	263.378		21.9336	266.388		21.8823	247.604		22.3584	226.905		22.2192	237.048		22.3364	237.84		22.2241	215.215		22.2705	225.862		22.4487	217.127
		22.5439	162.335		22.4756	163.617		22.4268	162.903		22.3169	310.666		22.522	313.947		22.4634	372.365		21.9336	265.235		21.9824	266.005		21.9336	247.354		22.478	229.935		22.2778	236.866		22.3999	237.754		22.2925	215.818		22.3315	225.92		22.5415	218.461
		22.644	163.413		22.522	163.149		22.5342	164.385		22.3657	310.375		22.6001	315.267		22.5537	372.115		22.019	266.612		22.0288	265.601		21.9898	247.496		22.5806	232.066		22.3315	236.684		22.4756	238.617		22.373	216.834		22.3975	226.506		22.6025	218.201
		22.7393	164.246		22.5684	162.795		22.6489	166.095		22.4121	310.359		22.6587	315.581		22.6514	371.92		22.0923	267.732		22.0801	265.181		22.041	247.637		22.6636	233.349		22.3901	236.8		22.5659	240.423		22.4536	217.721		22.4805	227.526		22.6489	217.051
		22.8174	164.248		22.6172	162.62		22.749	167.36		22.4634	310.459		22.7075	315.188		22.7393	371.864		22.1533	268.188		22.1314	265.303		22.0972	247.554		22.7344	233.694		22.4512	237.27		22.666	242.597		22.5391	218.916		22.5781	228.894		22.6953	216.295
		22.8784	163.715		22.6709	162.568		22.8296	167.88		22.5146	310.624		22.7515	314.485		22.8101	371.775		22.2168	268.633		22.1851	265.615		22.1558	247.806		22.793	233.532		22.5146	237.78		22.7686	244.607		22.6343	220.368		22.6758	230.496		22.7368	215.379
		22.9272	163.192		22.7319	162.705		22.8857	167.721		22.5684	310.993		22.7954	313.895		22.8687	371.616		22.2705	268.747		22.2436	266.095		22.2217	248.304		22.8394	232.827		22.583	238.691		22.8589	245.805		22.7368	222.029		22.7759	231.88		22.7808	214.752
		22.9736	162.984		22.7856	162.715		22.9346	167.017		22.627	311.617		22.8418	313.493		22.9199	371.799		22.3218	268.602		22.3071	266.692		22.2998	249.235		22.8833	231.789		22.6636	239.434		22.9321	246.532		22.8223	223.181		22.8687	233.168		22.8345	214.533
		23.02	162.82		22.8418	162.737		22.9785	166.222		22.6904	312.714		22.8931	313.591		22.9688	372.303		22.3779	268.694		22.3706	267.307		22.3852	250.41		22.9272	230.971		22.7539	240.841		22.9883	246.452		22.8906	223.393		22.9443	233.936		22.8906	214.486
		23.064	162.676		22.9028	162.889		23.02	165.643		22.7661	314.049		22.9419	313.637		23.0176	372.868		22.4341	269.092		22.4463	268.433		22.4829	251.814		22.9736	230.231		22.8442	242.174		23.0347	245.816		22.9492	223.327		23.0078	233.682		22.9492	214.45
		23.1104	162.419		22.9785	163.355		23.064	165.137		22.8491	315.786		22.9956	313.883		23.0664	373.512		22.4927	269.605		22.5342	270.141		22.5903	253.574		23.0249	230.162		22.9419	244.077		23.0786	244.654		23.0029	222.88		23.0615	233.295		23.0054	214.376
		23.1592	161.856		23.0762	164.495		23.1104	164.679		22.9297	317.657		23.0542	314.426		23.1201	374.494		22.5537	270.256		22.6294	272.279		22.6904	255.368		23.0811	230.37		23.042	246.037		23.1226	244.102		23.0542	222.429		23.1104	232.718		23.0713	214.848
		23.208	161.294		23.1812	165.992		23.1616	164.507		23.0225	319.798		23.1177	315.344		23.1812	376.317		22.6245	270.954		22.7319	274.412		22.771	256.249		23.1396	230.784		23.1201	247.242		23.1689	243.693		23.1055	222.094		23.1567	232.056		23.1519	215.918
		23.2593	161.154		23.291	167.463		23.2129	164.324		23.1079	321.769		23.1836	316.362		23.2422	378.269		22.6977	271.989		22.832	276.665		22.832	256.323		23.1982	231.269		23.186	247.216		23.2153	243.806		23.1543	221.727		23.2031	231.748		23.2349	217.078
		23.3105	161.215		23.3789	168.28		23.269	164.326		23.1812	323.101		23.2617	318.002		23.3081	380.734		22.7856	273.531		22.915	278.078		22.8833	255.915		23.269	231.529		23.2397	246.792		23.2617	243.298		23.2129	221.739		23.252	231.33		23.3179	217.849
		23.3667	161.404		23.4473	168.386		23.3325	164.553		23.2422	323.648		23.3496	320.179		23.3862	383.452		22.8833	275.864		22.9785	278.675		22.937	255.627		23.352	233.076		23.2886	246.128		23.3081	242.661		23.269	221.768		23.3057	231.382		23.4058	218.812
		23.4302	162.033		23.501	167.959		23.4009	164.938		23.2983	323.746		23.4497	323.073		23.4717	386.578		22.9956	278.543		23.0298	278.569		22.9883	255.394		23.4399	234.915		23.3325	245.556		23.3569	242.298		23.3301	221.967		23.3618	231.292		23.501	220.216
		23.5034	162.607		23.5474	167.306		23.4888	165.699		23.3472	323.506		23.5645	326.443		23.5645	388.085		23.1079	281.394		23.0786	278.285		23.0395	255.127		23.5278	236.807		23.3765	244.809		23.4058	242.596		23.3911	222.241		23.4204	231.501		23.5815	221.169
		23.5767	162.93		23.5913	166.64		23.5864	166.746		23.3984	323.368		23.6792	329.81		23.6646	388.461		23.1958	283.031		23.125	277.668		23.0908	255.041		23.6133	237.972		23.4229	244.304		23.4619	243.513		23.4619	222.883		23.479	231.768		23.6499	221.536
		23.6499	163.116		23.6353	166.103		23.6914	168.035		23.4497	323.231		23.7646	331.688		23.7646	388.18		23.2617	283.524		23.1714	277.47		23.1445	254.86		23.689	239.017		23.4741	243.984		23.5205	244.466		23.5474	223.747		23.5474	232.25		23.7061	221.213
		23.7427	163.851		23.6816	165.554		23.7939	169.219		23.501	323.683		23.8281	332.3		23.8525	388.47		23.3154	283.133		23.2202	277.403		23.1982	254.922		23.7524	239.186		23.5254	244.035		23.5815	245.095		23.6426	225.38		23.6279	233.228		23.7573	220.776
		23.8379	164.918		23.7305	165.284		23.8745	169.695		23.5547	323.928		23.8794	331.878		23.9209	388.505		23.3618	282.797		23.2666	277.594		23.252	254.938		23.8062	238.862		23.5767	243.867		23.6475	245.502		23.7524	227.411		23.7158	234.29		23.8062	220.421
		23.9331	165.891		23.7817	165.12		23.938	169.553		23.6157	324.454		23.9233	331.057		23.9722	388.204		23.4058	282.089		23.3179	277.517		23.313	255.174		23.855	238.19		23.6304	244.521		23.7231	246.336		23.8574	229.238		23.8086	235.513		23.855	220.142
		24.0063	166.557		23.8354	165		23.9868	168.881		23.6743	324.687		23.9648	329.852		24.021	388.141		23.4497	281.488		23.3716	277.684		23.3838	255.771		23.8989	237.65		23.689	245.071		23.8062	248.514		23.9478	230.387		23.9038	236.86		23.9014	219.933
		24.0674	166.428		23.8916	165.007		24.0308	167.862		23.7402	325.58		24.0088	329.195		24.0698	388.842		23.4961	281.093		23.4277	277.954		23.4619	256.668		23.9453	237.239		23.7549	245.926		23.9038	251.11		24.0161	230.485		23.9868	237.763		23.9526	219.632
		24.1235	166.109		23.9478	164.975		24.0723	166.916		23.8135	326.832		24.0527	328.967		24.1211	389.071		23.5449	280.969		23.4863	278.7		23.5498	257.919		23.9941	237.093		23.833	246.898		24.0039	253.666		24.0649	229.874		24.0576	238.126		24.0063	219.397
		24.1748	165.83		24.0112	165.235		24.1162	166.344		23.9014	328.581		24.104	329.388		24.1724	389.679		23.5986	281.07		23.5498	279.575		23.6401	259.345		24.043	237.155		23.9185	248.804		24.0845	255.099		24.1064	228.882		24.1187	237.923		24.0649	219.639
		24.2261	165.701		24.0869	165.762		24.1675	166.102		24.0039	331.153		24.1577	329.61		24.2261	390.554		23.6572	281.524		23.6255	280.754		23.7305	260.621		24.0918	236.895		24.0137	251.348		24.1528	255.579		24.1504	228.072		24.1699	237.492		24.1284	220.188
		24.2773	165.471		24.1675	166.473		24.2212	166.042		24.1113	334.085		24.2139	329.961		24.2773	392.103		23.7207	282.074		23.7085	282.203		23.811	261.579		24.1455	236.898		24.1211	254.022		24.2114	255.769		24.1968	227.457		24.2163	236.787		24.1919	220.547
		24.3311	165.313		24.2456	167.185		24.27	165.741		24.2212	336.93		24.27	330.313		24.3335	394.224		23.7915	283.152		23.7964	284.098		23.8818	261.974		24.1992	237.235		24.2212	256.102		24.2676	256.029		24.2456	227.027		24.2603	236.294		24.2676	221.233
		24.3848	165.42		24.3311	167.911		24.3213	165.6		24.3091	338.564		24.3359	331.222		24.3921	396.929		23.877	284.714		23.8867	286.073		23.9429	262.036		24.2578	237.936		24.2993	256.969		24.3237	256.492		24.2993	226.834		24.3066	235.648		24.353	222.325
		24.4458	165.462		24.4214	168.91		24.375	165.603		24.3774	339.362		24.4189	333.043		24.458	400.481		23.9697	286.795		23.9722	287.875		23.9941	261.883		24.3213	238.76		24.3604	257.34		24.3799	256.581		24.353	226.693		24.353	235.132		24.4482	223.885
		24.5117	165.606		24.502	169.616		24.436	165.843		24.4336	339.299		24.519	335.825		24.5337	403.688		24.0747	289.338		24.0405	288.894		24.043	261.567		24.3921	239.482		24.4116	257.223		24.4409	256.497		24.4043	226.691		24.4043	234.696		24.5435	225.31
		24.5874	166.135		24.5654	169.75		24.5044	166.514		24.48	338.682		24.6216	338.524		24.6167	405.603		24.1821	291.892		24.0967	288.906		24.0893	261.288		24.4727	240.972		24.458	256.899		24.502	256.717		24.458	226.612		24.458	234.585		24.6362	226.437
		24.6777	167.049		24.6216	169.498		24.5776	167.024		24.5239	337.762		24.7266	341.282		24.7046	406.676		24.27	293.595		24.1504	288.918		24.1382	261.035		24.5654	242.859		24.4995	256.229		24.5679	257.412		24.5142	226.838		24.5142	234.484		24.7192	227.279
		24.7754	168.016		24.6729	169.179		24.6582	167.672		24.5679	337.081		24.8169	343.452		24.8022	406.32		24.3408	294.401		24.1968	288.612		24.1895	260.844		24.6753	245.488		24.5459	255.451		24.6411	258.406		24.5801	227.143		24.5752	234.555		24.7852	227.404
		24.8779	168.956		24.7266	169.022		24.7412	168.562		24.6143	336.579		24.8853	344.165		24.895	405.697		24.3921	294.369		24.248	288.571		24.2456	261.038		24.7827	248.304		24.5923	255.028		24.7217	260.322		24.6484	227.72		24.6411	234.738		24.8364	226.865
		24.9805	169.954		24.7803	168.883		24.8291	169.594		24.6631	336.609		24.939	343.867		24.9731	405.133		24.4385	293.712		24.2993	288.729		24.3042	261.302		24.8584	249.578		24.6436	255.071		24.812	261.826		24.7241	228.421		24.7144	235.346		24.8804	225.965
		25.0635	170.147		24.8315	168.74		24.917	170.591		24.7144	336.816		24.9829	343.038		25.0342	404.81		24.48	292.954		24.3481	288.815		24.3652	261.707		24.917	249.352		24.6997	255.62		24.917	263.852		24.8096	229.554		24.7974	236.34		24.9268	225.332
		25.127	169.808		24.8901	168.715		24.9902	171.061		24.7681	336.862		25.022	342.023		25.0854	404.953		24.5239	292.199		24.4043	288.996		24.4311	262.177		24.9658	248.56		24.7583	256.262		25.0171	265.768		24.9023	231.045		24.8853	237.616		24.9756	225.02
		25.1782	169.382		24.9512	168.832		25.0513	171.092		24.8218	337.22		25.0659	341.432		25.1367	405.159		24.5703	291.832		24.4678	289.576		24.5093	263.098		25.0122	247.933		24.8242	256.697		25.1099	267.74		24.9878	232.05		24.9805	239.253		25.0244	224.579
		25.2246	169.129		25.0146	169.102		25.105	170.931		24.8853	337.845		25.1172	341.17		25.1855	405.234		24.6191	291.766		24.5337	290.367		24.6069	264.827		25.0659	247.549		24.9023	257.839		25.1807	268.335		25.0586	232.495		25.0757	240.867		25.0732	224.137
		25.271	168.957		25.083	169.472		25.1538	170.695		24.9609	339.38		25.1685	341.344		25.2344	405.22		24.6704	291.718		24.5972	291.542		24.7119	266.664		25.1172	247.461		24.9927	259.766		25.2417	267.868		25.1147	232.497		25.1514	241.831		25.1245	223.967
		25.3174	168.811		25.1636	170.178		25.2026	170.447		25.0488	341.564		25.2197	341.403		25.2856	405.389		24.7241	291.834		24.6606	292.361		24.8242	268.848		25.1709	247.529		25.1025	262.968		25.2881	267.187		25.1636	232.106		25.21	242.051		25.1782	224.052
		25.3638	168.684		25.2539	171.104		25.2563	170.348		25.1343	343.557		25.2734	341.573		25.3394	405.275		24.7803	292.173		24.7436	293.751		24.9194	270.461		25.2246	247.37		25.2222	266.141		25.3345	266.4		25.21	231.758		25.2612	241.633		25.2368	224.258
		25.415	168.358		25.3516	172.144		25.3101	170.306		25.2222	345.342		25.3247	341.856		25.3955	405.539		24.8438	292.716		24.8389	295.769		25	271.274		25.2808	247.423		25.3345	268.97		25.3784	265.47		25.2563	231.158		25.3101	241.247		25.3027	224.518
		25.4688	168.114		25.4614	173.61		25.3662	170.313		25.3149	347.458		25.3833	342.239		25.4541	406.369		24.917	293.801		24.9463	298.307		25.0537	271.191		25.3418	247.946		25.4175	269.688		25.4224	264.821		25.3076	230.809		25.3589	240.972		25.376	225.213
		25.5249	168.09		25.5615	174.962		25.4248	170.52		25.3979	349.289		25.4541	343.543		25.5176	408.628		25	295.432		25.0561	301.399		25.1025	270.615		25.4028	248.623		25.4761	269.333		25.4712	264.67		25.3613	230.781		25.4126	240.837		25.459	226.119
		25.5786	168.137		25.6421	175.422		25.481	170.721		25.4688	350.38		25.5273	345.189		25.5908	411.64		25.0977	297.711		25.1489	303.701		25.144	270.151		25.4785	249.576		25.52	268.564		25.5225	264.74		25.4199	231.054		25.4663	240.853		25.5444	227.279
		25.6348	168.269		25.708	175.305		25.5469	171.084		25.5225	350.286		25.603	346.821		25.6738	415.15		25.2002	300.181		25.2197	304.502		25.188	269.54		25.5713	251.373		25.5591	267.835		25.5737	264.268		25.4785	231.276		25.52	240.923		25.6421	228.599
		25.7056	168.812		25.7642	174.951		25.625	171.692		25.5762	350.111		25.6836	348.445		25.769	418.6		25.2954	302.485		25.2759	304.54		25.2319	269.017		25.6787	253.506		25.5981	266.942		25.6274	264.54		25.5444	231.654		25.5786	241.312		25.7422	230.284
		25.7861	169.694		25.8179	174.621		25.7153	172.697		25.6274	349.891		25.7715	350.667		25.8765	420.623		25.3711	303.714		25.3271	304.471		25.2783	268.815		25.7959	256.436		25.6421	265.863		25.6812	265.102		25.6128	232.229		25.6421	241.549		25.8252	231.277
		25.874	170.365		25.8643	174.109		25.8203	174.189		25.6763	349.723		25.8569	352.98		25.9766	420.635		25.4346	304.307		25.376	304.159		25.3247	268.619		25.9033	259.012		25.6958	265.208		25.7422	266.08		25.6934	233.083		25.7104	242.07		25.8862	231.042
		25.9717	171.244		25.9082	173.614		25.9326	175.876		25.7275	349.459		25.9326	354.413		26.0596	420.082		25.4883	304.396		25.4248	304.046		25.376	268.57		25.9888	260.534		25.7495	265.457		25.813	266.772		25.791	234.459		25.7983	243.266		25.9375	230.314
		26.0718	172.285		25.957	173.349		26.0352	177.408		25.7788	349.499		25.9961	354.762		26.1279	419.424		25.5395	304.244		25.4736	303.885		25.4321	268.704		26.0522	260.512		25.8032	265.998		25.8911	267.905		25.9058	236.429		25.8936	244.88		25.9839	229.653
		26.1597	172.783		26.0059	173.101		26.1182	178.161		25.835	349.723		26.0498	354.879		26.1792	419.481		25.5908	304.097		25.5273	304.153		25.4907	269.045		26.106	259.643		25.8594	266.397		25.9766	269.716		26.0181	238.549		25.9985	246.682		26.0303	229.263
		26.2305	172.483		26.0547	172.963		26.1792	177.943		25.8984	350.183		26.1011	354.736		26.228	419.5		25.6396	303.964		25.5811	304.406		25.5566	269.679		26.1523	258.646		25.9204	267.005		26.0742	271.926		26.1206	239.867		26.1157	248.558		26.0815	228.904
		26.2866	171.95		26.1011	172.845		26.2329	177.427		25.9668	351.063		26.1499	354.557		26.2744	419.591		25.6885	303.885		25.6396	304.951		25.6323	270.535		26.2012	257.726		25.9937	267.776		26.1792	273.896		26.2012	240.459		26.2158	250.096		26.1328	228.364
		26.3379	171.47		26.1548	172.749		26.2769	176.995		26.0449	352.527		26.2036	354.479		26.3208	419.828		25.7398	303.987		25.7007	305.55		25.7129	271.749		26.2524	257.295		26.0718	269.084		26.2671	275.303		26.2646	240.144		26.2915	250.515		26.189	228.046
		26.3843	171.102		26.2109	172.826		26.3232	176.529		26.1353	354.462		26.2549	354.554		26.3696	420.355		25.791	304.14		25.769	306.585		25.7935	273.002		26.3037	257.205		26.1548	270.68		26.3379	275.677		26.3159	239.428		26.3501	250.317		26.2476	228.091
		26.4282	170.923		26.2769	173.177		26.3672	176.003		26.2427	357.354		26.311	354.637		26.4185	421.038		25.8398	304.268		25.8496	308.04		25.8789	274.165		26.355	256.622		26.2427	272.309		26.394	275.144		26.3672	238.62		26.3989	249.695		26.311	228.432
		26.4746	170.731		26.3452	173.68		26.4136	175.552		26.3574	360.261		26.3721	355.047		26.4697	421.725		25.8936	304.457		25.9326	309.886		25.9692	275.66		26.4087	256.742		26.3354	274.35		26.4453	274.898		26.4136	237.852		26.4453	248.968		26.377	228.961
		26.521	170.36		26.4233	174.141		26.4624	175.28		26.4673	363.121		26.4307	355.678		26.521	423.034		25.9497	305.017		26.0278	311.89		26.0474	276.626		26.4624	256.554		26.4258	275.763		26.4893	274.835		26.46	237.19		26.4893	248.204		26.4551	229.58
		26.5723	170.086		26.5112	174.991		26.5137	175.198		26.543	364.458		26.4966	356.589		26.5747	424.994		26.0156	305.861		26.1279	314.213		26.1108	276.995		26.5186	256.544		26.499	276.666		26.5356	274.964		26.5039	236.59		26.5308	247.387		26.5479	230.4
		26.6309	170.259		26.6064	176.044		26.5649	175.169		26.6016	364.267		26.5698	357.994		26.6211	427.783		26.0864	306.954		26.2207	316.393		26.1694	276.997		26.582	256.86		26.5625	277.198		26.5845	274.917		26.5479	235.964		26.5747	246.886		26.6504	231.973
		26.6895	170.643		26.6943	176.798		26.6187	175.209		26.6504	363.335		26.6602	359.781		26.6724	430.894		26.1621	308.302		26.2988	317.837		26.2231	277.073		26.6553	257.776		26.6162	277.442		26.6357	274.603		26.5918	235.429		26.6211	246.725		26.7554	233.664
		26.7554	170.952		26.77	177.085		26.6772	175.253		26.6968	362.245		26.77	362.649		26.7358	433.959		26.2476	309.837		26.3623	318.288		26.2768	277.116		26.7432	259.395		26.6699	277.104		26.687	274.966		26.6431	235.104		26.6724	246.645		26.8555	235.161
		26.8359	171.744		26.8311	176.913		26.748	175.554		26.7456	361.436		26.8848	366.081		26.8164	435.448		26.3452	311.977		26.416	318.364		26.3281	277.012		26.8286	260.994		26.7236	276.522		26.7456	275.637		26.6968	235.061		26.7236	246.451		26.9336	235.627
		26.9238	172.681		26.8872	176.524		26.8311	176.382		26.792	360.863		26.9946	369.438		26.9116	435.029		26.4331	314.3		26.46	317.792		26.377	276.837		26.9165	262.426		26.7749	275.991		26.8091	276.562		26.7627	235.337		26.7773	246.401		26.9922	234.923
		27.0215	173.626		26.9434	176.118		26.9287	177.722		26.8408	360.451		27.0801	371.176		27.0166	434.415		26.5088	315.549		26.5039	317.454		26.4331	276.922		26.9946	263.392		26.8335	276.114		26.8799	277.491		26.8359	236.044		26.8359	246.701		27.041	233.981
		27.1313	174.646		26.9897	175.581		27.0337	179.025		26.8872	360.079		27.1411	371.032		27.1167	433.813		26.5649	315.727		26.5552	317.34		26.4917	277.259		27.063	263.849		26.8921	276.813		26.958	278.819		26.9189	237.062		26.9019	247.358		27.0898	233.349
		27.2388	175.49		27.0435	175.247		27.1387	180.406		26.9385	359.628		27.1899	370.15		27.1948	433.276		26.6186	315.49		26.6089	317.479		26.5552	277.66		27.124	264.201		26.9507	277.287		27.0532	280.775		27.0044	238.261		26.9775	248.142		27.1338	232.762
		27.3267	175.699		27.0996	174.927		27.2192	180.958		26.9922	359.603		27.2339	369.093		27.2559	432.177		26.6675	315.464		26.6675	317.975		26.6235	278.132		27.1753	263.932		27.0093	277.438		27.1582	283.253		27.0947	239.293		27.0581	249.257		27.1777	232.011
		27.3877	175.165		27.1558	174.79		27.2852	180.788		27.0459	360.088		27.2803	368.4		27.3071	431.353		26.7188	315.398		26.7261	318.698		26.7065	279.08		27.2217	263.577		27.0728	277.804		27.2705	285.741		27.1826	240.411		27.1436	250.501		27.2241	231.217
		27.4341	174.726		27.2217	174.976		27.3364	180.296		27.1118	360.895		27.3267	368.145		27.3535	430.757		26.7749	315.796		26.7871	319.437		26.8018	280.592		27.2656	262.938		27.1484	279.007		27.3706	287.329		27.2583	241.15		27.2339	251.786		27.2729	230.93
		27.478	174.471		27.3022	175.521		27.3853	179.641		27.1875	362.093		27.3755	367.739		27.4023	431.187		26.8262	315.963		26.8604	320.337		26.9019	282.473		27.3169	262.762		27.2412	280.974		27.4463	288.051		27.3218	241.12		27.312	252.742		27.3218	230.65
		27.5195	174.255		27.3999	176.46		27.4341	178.962		27.2754	363.575		27.4243	367.301		27.4536	431.498		26.8799	316.092		26.9409	321.944		27.0044	284.282		27.3682	262.814		27.3413	283.235		27.4976	287.506		27.3755	240.611		27.3779	253.107		27.3779	230.637
		27.5659	174.161		27.5122	177.96		27.4829	178.413		27.3682	365.503		27.4756	367.372		27.5049	432.03		26.936	316.348		27.0288	323.855		27.0996	285.696		27.4219	262.924		27.4487	285.653		27.5415	286.542		27.4243	240.032		27.4365	253.007		27.4316	230.662
		27.6172	174.21		27.6343	179.634		27.5317	177.935		27.4707	368.059		27.5269	367.702		27.5586	432.503		26.9971	317.056		27.1216	326.209		27.1753	286.483		27.4829	263.374		27.5537	287.898		27.583	285.875		27.478	239.678		27.4902	252.731		27.4878	230.714
		27.6709	174.214		27.7441	180.968		27.5928	177.928		27.5732	370.706		27.5757	367.935		27.6221	433.727		27.0654	318.079		27.2168	328.263		27.2388	286.455		27.5464	264.01		27.6343	289.387		27.6294	285.856		27.5317	239.503		27.5391	252.019		27.5513	230.893
		27.7246	174.155		27.8271	181.406		27.6514	177.854		27.6563	372.305		27.6367	368.452		27.6831	435.656		27.146	319.64		27.3023	330.148		27.2925	286.335		27.6147	264.963		27.6904	289.64		27.6782	286.184		27.5879	239.222		27.5928	251.652		27.6245	231.406
		27.7808	174.244		27.8857	181.042		27.7173	178.001		27.7197	372.424		27.7124	369.751		27.7466	438.426		27.2363	321.541		27.3682	330.991		27.3413	286.004		27.6904	266.454		27.7368	289.08		27.7344	286.209		27.644	239.058		27.644	251.571		27.7075	232.542
		27.8442	174.535		27.9272	180.013		27.793	178.489		27.7759	371.946		27.8003	371.993		27.8174	440.355		27.3364	323.957		27.4219	331.242		27.3877	285.555		27.7686	268.114		27.7808	287.982		27.7881	286.214		27.7026	239.024		27.6953	251.315		27.7905	233.589
		27.9175	175.261		27.9663	178.932		27.876	178.983		27.8271	370.931		27.8979	374.546		27.9028	442.532		27.439	326.306		27.4732	331.151		27.4341	285.254		27.8638	270.301		27.8247	286.946		27.8467	286.997		27.7661	239.354		27.7539	251.259		27.8809	234.821
		28.0005	176.225		28.0054	178.132		27.9712	179.889		27.8735	370.116		28.0029	377.912		27.998	442.924		27.5293	328.897		27.5244	331.12		27.4805	284.967		27.9712	272.753		27.8711	286.497		27.9077	288.341		27.8369	239.794		27.8149	251.316		27.9712	235.86
		28.0908	177.355		28.0444	177.439		28.0737	181.185		27.9199	369.894		28.1006	380.583		28.1006	443.08		27.6074	330.836		27.5732	330.916		27.5293	284.555		28.0835	275.318		27.9199	286.742		27.9761	289.329		27.9175	240.498		27.8784	251.701		28.0444	236.404
		28.1934	178.593		28.0908	176.914		28.1909	182.657		27.9663	369.351		28.1836	381.974		28.2031	442.683		27.6758	332.357		27.6221	330.995		27.5806	284.495		28.1738	277.324		27.9736	286.811		28.0518	290.233		28.0103	241.507		27.9468	252.304		28.1055	236.267
		28.2886	179.343		28.1421	176.728		28.2959	183.987		28.0151	368.61		28.2495	382.357		28.2837	441.991		27.7319	332.776		27.6733	330.962		27.6318	284.578		28.2422	277.916		28.0273	287.166		28.1372	291.556		28.1079	242.737		28.0225	252.931		28.1567	235.967
		28.374	179.646		28.1909	176.652		28.374	184.338		28.0688	368.202		28.2983	381.838		28.3447	440.845		27.7808	332.277		27.7222	331.101		27.6831	284.711		28.3008	278.121		28.0859	286.982		28.2275	294.016		28.208	244.136		28.1128	253.942		28.2056	235.491
		28.4448	179.696		28.2446	176.569		28.4351	184.06		28.125	368.337		28.3398	380.853		28.396	440.102		27.8271	331.695		27.771	331.239		27.7417	285.015		28.3521	277.499		28.1372	286.938		28.3203	295.987		28.3008	245.244		28.2129	255.112		28.2544	234.811
		28.5107	179.765		28.2983	176.594		28.4839	183.473		28.186	368.913		28.3862	379.977		28.4448	439.019		27.876	331.401		27.8247	331.547		27.8076	285.542		28.4009	276.805		28.1958	287.065		28.4106	297.714		28.3789	245.673		28.3203	256.727		28.3057	234.284
		28.5596	179.817		28.3545	176.846		28.5327	182.771		28.2593	369.663		28.4399	379.582		28.4912	438.989		27.9248	330.926		27.8784	331.993		27.8833	286.408		28.4473	276.607		28.2617	288.172		28.4888	299.128		28.4424	245.267		28.4155	258.078		28.3569	233.992
		28.606	179.587		28.4155	177.116		28.5767	182.25		28.3398	370.815		28.4937	379.467		28.5376	439.214		27.9736	330.828		27.9443	332.707		27.9614	287.459		28.4985	276.235		28.335	289.197		28.5571	299.47		28.4961	244.451		28.4912	258.342		28.4131	233.964
		28.6548	179.388		28.4863	177.602		28.6206	181.671		28.4326	372.721		28.5474	379.53		28.5889	439.679		28.0273	330.856		28.0127	333.77		28.0493	288.842		28.5498	276.094		28.4204	290.579		28.6157	299.149		28.5449	243.541		28.5522	257.963		28.4766	234.423
		28.7061	179.06		28.5693	178.562		28.667	181.177		28.5303	374.789		28.606	379.783		28.6426	439.64		28.0786	330.961		28.0859	335.107		28.147	290.517		28.6035	276.136		28.5156	292.644		28.6694	298.789		28.5913	242.895		28.6035	257.191		28.5352	234.64
		28.7598	178.9		28.6621	179.926		28.7207	181.073		28.6353	377.306		28.667	380.202		28.6987	440.523		28.1348	331.215		28.1592	336.52		28.2446	292.464		28.6621	276.267		28.606	294.812		28.7256	298.975		28.6377	242.27		28.6523	256.381		28.6011	234.731
		28.8208	179.144		28.7695	181.514		28.7695	181.047		28.7207	378.895		28.7378	381.152		28.7549	442.549		28.2007	332.052		28.2398	338.001		28.3252	293.791		28.7256	276.939		28.6792	296.563		28.7793	299.29		28.6841	241.696		28.7036	255.738		28.6694	235.047
		28.877	179.268		28.8794	183.259		28.8159	180.769		28.7866	379.114		28.8159	382.491		28.8135	445.423		28.2788	333.18		28.335	340.19		28.3887	294.28		28.7891	277.586		28.7378	297.247		28.833	299.616		28.7329	241.276		28.7524	255.138		28.7524	235.9
		28.9355	179.343		28.9771	184.685		28.8672	180.707		28.8428	378.461		28.9014	384.037		28.8818	448.611		28.3716	335.341		28.4302	342.617		28.4473	294.394		28.8647	279.012		28.7866	297.079		28.8892	300.273		28.7866	241.096		28.7988	254.647		28.8477	237.325
		29.0039	179.783		29.0576	185.331		28.9331	181.064		28.8892	377.465		28.999	386.269		28.9624	451.304		28.4644	337.428		28.5132	344.452		28.501	294.404		28.9478	280.431		28.8306	296.151		28.9478	300.596		28.8428	241.04		28.8477	254.279		28.9526	238.955
		29.082	180.458		29.1235	185.412		29.0088	181.751		28.9331	376.337		29.1064	389.161		29.0527	451.503		28.5523	339.639		28.5815	345.313		28.5523	294.279		29.0283	281.689		28.8745	295.439		29.0088	301.133		28.8989	241.146		28.8989	253.912		29.0601	240.564
		29.1748	181.433		29.1797	185.306		29.0894	182.66		28.9795	375.314		29.2212	392.584		29.1406	450.419		28.6352	341.174		28.6377	345.577		28.6035	294.156		29.1162	283.324		28.9233	295.233		29.0649	301.777		28.9624	241.49		28.9502	253.652		29.1479	241.45
		29.2749	182.456		29.2334	184.973		29.1797	183.916		29.0259	374.733		29.3115	394.715		29.231	448.565		28.7109	342.367		28.689	345.538		28.6548	294.005		29.209	285.615		28.9722	295.503		29.1357	302.228		29.0332	241.933		29.0088	253.529		29.2212	241.526
		29.3799	183.619		29.2871	184.663		29.2749	185.215		29.0723	373.966		29.3799	394.553		29.3213	446.769		28.772	342.666		28.7402	345.533		28.7085	294.135		29.292	287.588		29.0283	296.072		29.2188	304.079		29.1187	242.884		29.0723	253.661		29.2749	240.913
		29.4727	184.307		29.3408	184.563		29.3677	186.384		29.1211	373.339		29.4312	393.838		29.3945	444.893		28.8232	342.759		28.7939	345.503		28.7671	294.252		29.3604	288.099		29.082	296.314		29.3066	305.64		29.209	244.128		29.1528	254.566		29.3237	240.16
		29.5483	184.3		29.3921	184.529		29.4458	187.182		29.1724	373.319		29.48	392.722		29.4629	443.309		28.8721	342.489		28.8477	345.814		28.833	294.747		29.4287	288.233		29.1357	296.544		29.4116	308.329		29.3066	245.57		29.2383	255.609		29.375	239.419
		29.6021	183.703		29.4385	184.193		29.5142	187.658		29.231	373.334		29.5239	391.696		29.519	442.185		28.9233	342.475		28.9062	346.139		28.8989	295.367		29.4849	287.658		29.1919	297.459		29.5215	310.77		29.3994	247.012		29.3335	256.671		29.4238	238.568
		29.646	183.054		29.4897	183.949		29.5703	187.629		29.292	373.624		29.5679	390.677		29.5703	441.326		28.9722	342.19		28.9648	346.722		28.9722	295.923		29.5337	287.468		29.2554	298.45		29.6143	312.603		29.4751	247.669		29.4458	258.273		29.48	238.119
		29.6899	182.577		29.5435	184.09		29.624	187.417		29.3579	374.253		29.6143	389.72		29.6167	440.173		29.0234	342.264		29.0308	347.511		29.0527	297.047		29.585	287.181		29.3311	300.079		29.6851	312.611		29.541	247.633		29.5605	260.266		29.5337	237.93
		29.7363	182.406		29.6094	184.391		29.6729	187.348		29.4312	375.072		29.6606	389.062		29.668	438.961		29.0771	342.384		29.1113	349.027		29.1504	298.675		29.6362	287.695		29.4336	302.121		29.7339	311.99		29.5972	247.172		29.6509	261.203		29.5874	237.798
		29.7827	182.363		29.6851	185		29.7217	187.113		29.5068	376.187		29.7095	388.525		29.7192	438.321		29.1357	342.982		29.1943	350.876		29.2505	300.518		29.6899	287.661		29.5508	305.451		29.7778	310.88		29.646	246.535		29.7192	260.792		29.646	237.62
		29.8267	182.037		29.7754	186.147		29.7705	186.794		29.585	377.361		29.7607	388.163		29.7754	438.379		29.2017	343.864		29.2895	353.045		29.3433	301.986		29.7461	287.33		29.6899	309.641		29.8218	310.548		29.6948	245.973		29.7729	259.992		29.7095	237.633
		29.8779	181.844		29.8706	187.485		29.8218	186.785		29.6777	378.992		29.8169	388.201		29.834	438.794		29.2725	345.09		29.3896	355.548		29.4189	302.665		29.8047	287.34		29.812	313.849		29.8657	310.543		29.7412	245.244		29.8169	259.012		29.7778	237.814
		29.9316	181.895		29.9683	188.727		29.8779	186.946		29.7656	380.527		29.8804	388.434		29.8975	439.614		29.353	346.414		29.4873	357.981		29.4775	302.858		29.873	288.29		29.8926	315.332		29.9146	310.183		29.79	244.791		29.8633	258.128		29.856	238.578
		29.9902	181.979		30.0562	189.735		29.9341	187.051		29.8486	381.512		29.9561	389.657		29.9658	441.353		29.4531	348.69		29.5679	359.685		29.5312	302.722		29.9512	290.14		29.9512	314.653		29.9683	310.062		29.8413	244.462		29.9146	257.29		29.9414	239.502
		30.0513	182.319		30.127	190.102		30.0024	187.37		29.917	382.062		30.0342	391.2		30.0415	443.761		29.5679	351.858		29.6289	360.067		29.5776	302.359		30.0366	292.176		29.9976	313.107		30.0171	310.252		29.8926	244.212		29.9634	256.655		30.0342	240.58
		30.1123	182.838		30.1782	189.921		30.0757	188.198		29.9731	381.623		30.1172	392.664		30.1343	445.92		29.6948	355.739		29.6753	359.238		29.624	301.71		30.1294	293.94		30.0366	311.668		30.0732	310.785		29.9512	244.147		30.0195	256.247		30.1343	241.799
		30.1831	183.386		30.2222	189.182		30.1587	189.089		30.0244	380.961		30.21	394.555		30.2393	447.038		29.7998	358.96		29.7192	358.395		29.6704	301.268		30.227	295.892		30.0781	310.669		30.1318	311.524		30.0146	244.362		30.0781	256.157		30.2295	243
		30.2612	184.085		30.2612	188.51		30.2441	190.057		30.0732	380.009		30.3052	396.611		30.3589	446.951		29.8779	360.151		29.7632	358.605		29.7217	301.212		30.3101	297.769		30.1245	310.392		30.188	311.636		30.0854	244.867		30.1392	256.161		30.3052	243.291
		30.3491	184.967		30.3027	187.879		30.3345	191.205		30.1245	379.312		30.3906	398.154		30.4663	446.556		29.9316	360.014		29.8096	358.447		29.7754	301.304		30.3809	299.095		30.1709	310.231		30.249	312.313		30.1807	246.035		30.2051	256.304		30.3613	242.836
		30.4443	185.958		30.3516	187.501		30.4224	192.289		30.1758	378.841		30.4614	398.93		30.5444	445.124		29.9805	359.336		29.856	358.106		29.8291	301.383		30.4346	298.94		30.2197	310.049		30.3174	313.884		30.293	248.061		30.2832	256.604		30.415	241.984
		30.5371	186.782		30.4053	187.491		30.498	192.892		30.2319	378.582		30.52	398.692		30.6055	443.07		30.0244	358.727		29.9023	358.453		29.8877	301.552		30.4858	298.511		30.2686	309.885		30.3931	315.352		30.4224	250.51		30.376	257.599		30.4614	241.195
		30.6177	187.047		30.4541	187.336		30.5664	193.187		30.2856	378.373		30.5737	397.641		30.6519	441.261		30.0659	358.032		29.9536	358.957		29.9487	301.861		30.5322	297.823		30.3198	310.35		30.481	316.967		30.5469	252.902		30.4712	258.839		30.5054	240.223
		30.6812	187.02		30.5054	187.178		30.6226	193.116		30.3442	378.236		30.6226	396.491		30.7007	440.473		30.1123	357.309		30.0049	358.723		30.022	302.699		30.5762	297.539		30.376	311.042		30.5762	319.382		30.6323	253.649		30.5688	260.129		30.5518	239.552
		30.73	186.593		30.5566	187.117		30.6738	192.78		30.4053	378.317		30.6738	395.978		30.7471	439.778		30.1636	357.283		30.061	359.278		30.1001	303.853		30.6226	297.232		30.4419	312.16		30.6616	321.254		30.6885	252.832		30.647	260.688		30.6006	239.078
		30.7739	186.119		30.6152	187.269		30.7227	192.447		30.4785	378.906		30.7227	395.425		30.7959	439.41		30.2173	357.429		30.1172	359.859		30.1904	305.133		30.6689	297.297		30.5151	313.509		30.7324	322.265		30.7324	251.422		30.7105	260.456		30.6592	238.904
		30.8203	185.944		30.6812	187.639		30.769	192.197		30.5664	380.002		30.7715	394.646		30.8423	439.321		30.271	357.605		30.1831	360.608		30.293	306.995		30.7153	297.365		30.5981	315.19		30.7886	322.269		30.7739	250.051		30.7617	259.805		30.7227	238.862
		30.8667	185.88		30.752	188.067		30.8179	191.909		30.6665	381.835		30.8252	393.833		30.8911	439.26		30.3296	358.077		30.2612	361.96		30.398	308.889		30.7642	296.839		30.686	317.173		30.8325	321.656		30.813	248.714		30.813	259.348		30.7861	239.177
		30.918	185.681		30.8276	188.755		30.8667	191.664		30.7739	384.199		30.8813	393.626		30.9375	439.895		30.3955	358.763		30.3516	364.222		30.4932	310.604		30.813	296.751		30.7666	319.005		30.8789	321.269		30.8545	247.649		30.8618	258.813		30.8521	239.474
		30.9717	185.575		30.9204	189.823		30.9155	191.518		30.8667	385.827		30.9424	393.723		30.9863	442.07		30.4712	360.039		30.4443	366.38		30.5664	311.424		30.8618	296.996		30.8472	320.764		30.9253	321.088		30.8984	246.905		30.9106	258.299		30.9326	240.069
		31.0278	185.776		31.0181	191.097		30.9668	191.555		30.9521	386.302		31.0181	394.516		31.0376	445.113		30.5518	361.676		30.5518	369.341		30.6226	311.43		30.9131	297.816		30.9204	321.895		30.9741	321.544		30.9448	246.353		30.9595	257.701		31.0229	240.966
		31.0864	185.843		31.1157	192.27		31.0229	191.581		31.0229	386.29		31.106	396.171		31.0962	447.73		30.6372	363.391		30.6616	372.538		30.6738	311.214		30.9741	298.951		30.9814	322.408		31.0229	321.734		30.9961	245.962		31.0083	257.439		31.1206	242.3
		31.1499	186.1		31.1938	193.181		31.0815	191.76		31.0791	385.166		31.1987	397.864		31.167	449.266		30.7251	365.463		30.7422	374.655		30.7202	310.752		31.04	299.854		31.04	322.148		31.0767	321.592		31.0498	245.799		31.0547	257.081		31.2231	243.677
		31.2231	186.86		31.2524	193.091		31.1475	192.276		31.123	383.622		31.2988	399.261		31.2427	448.555		30.8154	367.595		30.8032	374.954		30.7617	310.217		31.1108	300.979		31.0913	322.175		31.1304	322.044		31.1084	245.917		31.1035	256.818		31.311	244.546
		31.3086	187.871		31.3037	192.624		31.2183	192.859		31.1621	382.148		31.3867	400.271		31.3281	446.466		30.8984	369.238		30.852	374.823		30.8081	309.844		31.1865	302.376		31.145	322.476		31.1841	322.763		31.1719	246.123		31.1572	256.857		31.3818	244.643
		31.4111	189.097		31.3501	192.15		31.3013	193.724		31.2061	380.683		31.46	400.619		31.4282	443.986		30.9692	370.24		30.9009	374.265		30.8545	309.63		31.272	304.612		31.1987	322.67		31.2476	323.642		31.2402	246.523		31.2134	256.796		31.4355	244
		31.5356	190.767		31.4014	191.797		31.3892	194.876		31.2524	379.62		31.5234	400.247		31.5332	441.73		31.0303	370.536		30.9448	373.94		30.9033	309.586		31.3745	307.484		31.2524	322.729		31.3208	324.607		31.3184	247.331		31.2793	257.089		31.4868	243.118
		31.6577	192.471		31.4502	191.468		31.4746	195.941		31.3037	379.228		31.5771	399.607		31.626	439.645		31.0815	370.633		30.9936	373.738		30.957	309.599		31.477	310.474		31.311	323.035		31.416	327		31.3989	248.214		31.355	257.874		31.5332	242.203
		31.7554	192.85		31.5063	191.383		31.5625	196.859		31.355	378.865		31.626	398.536		31.6943	437.85		31.1304	370.401		31.0449	373.699		31.0107	309.7		31.5601	312.185		31.3745	323.826		31.5259	330.221		31.4844	249.086		31.4355	258.916		31.5771	241.231
		31.8311	192.042		31.5649	191.49		31.6406	197.684		31.4111	378.638		31.6748	397.553		31.7554	436.702		31.1768	370.034		31.0962	373.817		31.0742	310.285		31.626	312.803		31.4453	324.653		31.6528	333.883		31.5747	250.233		31.5161	259.858		31.6235	240.476
		31.8872	190.547		31.6211	191.592		31.7065	197.911		31.4673	378.369		31.7236	396.955		31.8066	435.817		31.2231	369.732		31.1523	374.149		31.1499	311.253		31.6772	312.951		31.5259	326.535		31.7749	336.948		31.6577	251.221		31.6064	260.719		31.6699	239.831
		31.936	189.174		31.6797	191.611		31.7627	197.681		31.5308	378.533		31.77	396.356		31.853	434.983		31.2744	369.668		31.2134	374.856		31.2354	312.689		31.7261	312.832		31.6138	328.442		31.8701	338.417		31.7285	251.607		31.7065	262.056		31.7163	239.383
		31.9849	188.604		31.748	191.861		31.8164	197.38		31.6016	379.405		31.8164	395.879		31.8994	434.753		31.333	369.946		31.2817	375.865		31.333	314.331		31.7725	312.223		31.7065	331.039		31.936	338.253		31.7896	251.264		31.792	263.281		31.7676	238.974
		32.0312	188.703		31.8262	192.537		31.8701	197.281		31.6821	380.501		31.8628	395.271		31.9507	434.323		31.3916	370.555		31.3599	377.235		31.4429	316.493		31.8213	311.512		31.8042	333.358		31.9873	337.253		31.8457	250.787		31.8604	263.356		31.8188	238.767
		32.0728	188.626		31.9263	193.791		31.9189	197.109		31.77	381.937		31.9141	394.825		32.0044	434.823		31.4526	371.263		31.4502	379.167		31.5479	318.652		31.8774	311.562		31.9067	335.819		32.0312	336.593		31.897	250.209		31.9214	263.03		31.8726	238.644
		32.1167	188.298		32.0337	195.374		31.9702	196.747		31.8677	383.497		31.9702	394.877		32.0581	435.393		31.5161	371.987		31.5454	381.602		31.6333	320.044		31.9434	312.68		31.9922	337.907		32.0728	336.174		31.9458	249.731		31.9727	262.551		31.9312	238.721
		32.1631	187.969		32.1558	197.169		32.0215	196.54		31.9604	385.157		32.0288	395.22		32.1143	436.194		31.5918	372.973		31.6528	384.382		31.6992	320.55		32.0142	314.138		32.0605	338.411		32.1167	336.08		31.9971	249.519		32.019	261.773		32.002	239.217
		32.2119	187.97		32.2632	198.647		32.0776	196.627		32.0435	386.092		32.0898	395.569		32.1826	436.761		31.6773	374.973		31.7578	387.353		31.748	320.234		32.0972	315.711		32.1118	338.076		32.1631	335.674		32.0508	249.259		32.0679	261.324		32.0752	239.983
		32.2632	188.057		32.3438	199.348		32.1411	196.815		32.1118	386.092		32.1606	396.089		32.2632	438.273		31.7725	377.308		31.8384	389.007		31.7944	319.662		32.2046	318.313		32.1558	337.118		32.2119	335.587		32.1094	249.075		32.1191	260.985		32.1533	240.808
		32.3242	188.492		32.4048	199.151		32.207	197.118		32.1729	385.554		32.2388	397.202		32.3657	440.181		31.8677	379.643		31.8994	389.455		31.8359	319.122		32.3169	321.617		32.1973	336.107		32.2656	336.114		32.1729	249.164		32.1729	260.563		32.2363	241.48
		32.395	189.352		32.4536	198.505		32.2876	197.716		32.229	384.637		32.3242	398.869		32.4756	441.956		31.9605	381.712		31.9482	389.031		31.8799	318.625		32.439	325.13		32.2412	335.656		32.3218	336.95		32.2412	249.509		32.2266	260.125		32.334	242.868
		32.4756	190.322		32.5	197.755		32.3804	198.78		32.2852	383.628		32.4121	400.307		32.5928	442.105		32.0386	383.213		31.9922	388.584		31.9287	318.463		32.5439	328.146		32.29	335.224		32.3755	337.049		32.3193	250.162		32.2852	259.802		32.4316	244.306
		32.561	191.104		32.5464	197.04		32.4854	200.275		32.3413	382.854		32.5	401.721		32.6929	441.611		32.102	383.773		32.0337	387.836		31.9849	318.554		32.6221	329.185		32.3413	335.296		32.4341	337.741		32.4072	251.142		32.3511	260.167		32.5195	245.504
		32.6489	192.014		32.5952	196.574		32.6025	202.003		32.3926	381.991		32.5854	402.876		32.7612	440.433		32.1558	383.772		32.0776	387.382		32.0361	318.488		32.6807	328.784		32.3975	335.395		32.5024	339.242		32.5073	252.509		32.4292	260.949		32.5879	245.588
		32.7368	192.967		32.644	196.202		32.7148	203.792		32.4463	381.33		32.6514	402.805		32.8125	439.111		32.2022	383.34		32.1265	387.15		32.0947	318.676		32.7246	327.434		32.4536	335.911		32.5806	341.402		32.6123	253.887		32.5244	262.247		32.644	245.071
		32.8125	193.432		32.6978	195.973		32.7954	204.445		32.5024	380.927		32.7075	401.926		32.8564	437.715		32.2485	382.889		32.1802	387.485		32.1606	319.214		32.7637	326.134		32.5122	336.408		32.666	343.218		32.7075	254.96		32.6245	263.484		32.6953	244.421
		32.876	193.431		32.7515	195.921		32.8516	204.055		32.561	380.548		32.7612	400.703		32.898	436.898		32.2974	382.604		32.2339	387.716		32.2339	320.154		32.8003	325.287		32.5732	337.169		32.7515	344.832		32.7905	255.389		32.7344	264.891		32.749	243.875
		32.9321	193.448		32.8076	195.896		32.898	203.335		32.6245	380.658		32.8149	399.705		32.9395	435.674		32.3438	382.541		32.2974	388.654		32.3071	321.106		32.8369	324.081		32.6416	338.144		32.8369	346.813		32.8589	255.267		32.8345	265.989		32.8027	243.508
		32.9834	193.5		32.8711	195.931		32.9395	202.54		32.6929	380.76		32.8662	399.145		32.9834	435.336		32.3926	382.344		32.3682	389.69		32.3877	322.121		32.876	323.253		32.7148	338.989		32.9175	348.579		32.9175	254.639		32.9175	266.501		32.8564	243.148
		33.0371	193.451		32.9395	196.368		32.9834	201.778		32.7686	381.298		32.9175	398.138		33.0298	434.597		32.4463	382.642		32.4463	391.443		32.4707	323.324		32.9248	322.795		32.7979	340.828		32.9834	349.66		32.9663	253.581		32.981	266.131		32.9126	243.019
		33.0908	193.452		33.0151	196.941		33.0249	201.181		32.8589	382.418		32.9687	397.191		33.0786	434.359		32.5024	382.917		32.5269	393.196		32.561	324.638		32.9712	322.624		32.8931	343.28		33.0396	349.815		33.0127	252.599		33.0322	265.308		32.9712	242.996
		33.1396	193.293		33.0981	197.705		33.0713	200.696		32.959	384.423		33.0249	396.896		33.1299	434.293		32.561	383.471		32.6001	394.728		32.6514	326.11		33.02	322.781		32.9907	345.812		33.0933	349.739		33.0615	251.716		33.0811	264.452		33.0371	243.082
		33.1909	193.112		33.1836	198.578		33.1274	200.558		33.0737	386.708		33.0859	397.194		33.186	435.335		32.6245	384.063		32.6831	396.436		32.727	327.22		33.0737	322.673		33.0811	347.972		33.1445	349.642		33.1079	251.02		33.125	263.608		33.1079	243.543
		33.2471	193.126		33.2764	199.554		33.1787	200.63		33.1812	388.461		33.1519	397.615		33.2471	436.761		32.6953	385.111		32.7759	398.555		32.7881	327.546		33.1299	323.425		33.1592	349.277		33.1958	349.987		33.1567	250.348		33.1689	262.656		33.1982	244.547
		33.3081	193.562		33.3594	200.398		33.2397	200.72		33.2642	389.034		33.2251	398.406		33.3105	439.153		32.7759	386.873		32.8687	400.836		32.8418	327.42		33.1885	323.824		33.2275	349.854		33.2495	350.669		33.208	249.86		33.2178	261.911		33.2983	246.082
		33.3765	194.076		33.4302	200.642		33.3081	201.226		33.3276	388.036		33.3203	400.122		33.3789	441.004		32.8638	389.09		32.9443	402.561		32.8906	327.007		33.2495	324.426		33.2886	350.056		33.3057	350.862		33.2593	249.486		33.269	261.217		33.4082	247.597
		33.4497	194.629		33.4888	200.483		33.374	201.569		33.3765	386.393		33.4253	402.339		33.4521	443.032		32.9614	391.542		33.0127	403.384		32.9395	326.706		33.3179	325.752		33.3447	349.672		33.3643	351.056		33.3154	249.255		33.3179	260.765		33.5107	248.954
		33.5376	195.586		33.5376	200.14		33.4521	202.16		33.4253	384.812		33.5376	404.733		33.5303	444.08		33.0615	394.351		33.0737	404.12		32.9932	326.734		33.4009	327.814		33.396	349.207		33.4277	351.687		33.374	249.188		33.3691	260.298		33.5913	249.517
		33.6353	196.725		33.5815	199.505		33.5376	203.066		33.4717	383.11		33.6499	407.312		33.6206	443.606		33.1445	396.241		33.125	403.845		33.0444	326.815		33.501	330.823		33.4473	348.53		33.4961	352.962		33.4399	249.417		33.4253	260.236		33.6523	249.1
		33.7378	197.676		33.6304	198.98		33.623	203.982		33.5229	381.794		33.7402	408.138		33.7158	441.729		33.2129	397.212		33.1738	403.735		33.0981	326.697		33.6133	333.882		33.4961	348.109		33.5791	355.238		33.5156	249.953		33.4863	260.48		33.6987	248.094
		33.8403	198.461		33.6816	198.81		33.7109	204.903		33.5718	380.574		33.8037	406.933		33.8013	439.504		33.2666	397.308		33.2227	403.568		33.1567	326.88		33.7183	336.728		33.5498	347.943		33.6694	357.411		33.5962	250.689		33.5547	260.842		33.7451	246.995
		33.9258	199.152		33.7354	198.673		33.8037	205.901		33.6255	379.857		33.8525	404.48		33.877	437.297		33.3154	397.098		33.2764	403.529		33.208	326.923		33.8086	338.785		33.6035	348.106		33.7646	359.547		33.6865	251.687		33.6328	261.401		33.7915	246.145
		33.9941	199.356		33.7891	198.624		33.8818	206.54		33.6841	379.379		33.8989	402.175		33.9404	435.779		33.3643	396.578		33.335	404.072		33.2642	327.196		33.8745	339.868		33.667	348.528		33.8623	361.664		33.7866	253.022		33.7158	262.155		33.8354	245.365
		34.0527	199.22		33.8477	198.566		33.9478	206.626		33.7476	379.399		33.9404	399.898		33.9941	434.844		33.4106	396.274		33.3887	404.531		33.3301	327.758		33.9258	339.876		33.7329	349.31		33.96	363.671		33.8843	254.433		33.811	263.183		33.8818	244.674
		34.1016	199.075		33.9111	198.75		34.0039	206.557		33.8135	379.52		33.9844	397.754		34.043	434.194		33.4619	396.178		33.4473	404.724		33.4058	328.684		33.9673	339.174		33.8086	350.041		34.043	365.118		33.9624	254.926		33.9185	265.086		33.9258	244.157
		34.148	198.838		33.9795	199.081		34.0552	206.208		33.8867	379.871		34.0283	395.766		34.0918	433.794		33.5132	396.312		33.5107	405.432		33.4937	329.829		34.0137	338.357		33.8989	352.053		34.1064	365.476		34.0259	254.641		34.0161	266.643		33.9771	243.74
		34.1943	198.35		34.0601	199.789		34.1064	205.844		33.9673	380.58		34.0771	394.167		34.1406	433.572		33.5669	396.566		33.584	406.651		33.5938	331.533		34.0601	337.611		33.999	354.496		34.1602	365.14		34.0771	253.9		34.0918	266.904		34.0259	243.403
		34.2407	197.894		34.1553	200.916		34.1553	205.442		34.0576	381.863		34.1284	393.113		34.1895	433.561		33.6255	397.082		33.6743	408.879		33.7085	334.159		34.1089	337.492		34.104	357.547		34.2065	364.531		34.126	253.193		34.148	266.366		34.0796	243.173
		34.2871	197.527		34.2627	202.31		34.209	205.286		34.1577	383.384		34.1821	392.697		34.2432	434.102		33.6841	397.429		33.7647	410.994		33.8135	336.434		34.1675	337.712		34.1992	359.849		34.2505	364.27		34.1748	252.581		34.1968	265.555		34.1357	243.139
		34.3384	197.329		34.375	203.731		34.2627	205.223		34.2529	384.998		34.2407	392.447		34.2969	435.042		33.7549	398.459		33.8672	413.676		33.8916	337.358		34.2334	338.411		34.2773	361.006		34.2969	364.52		34.2261	251.854		34.2432	264.773		34.1992	243.265
		34.3921	197.334		34.48	205.096		34.3188	205.253		34.3335	385.573		34.3042	392.613		34.3555	436.312		33.8379	400.053		33.9648	416.501		33.9526	337.254		34.2993	339.387		34.3335	360.68		34.3481	364.365		34.2749	251.319		34.2896	264.263		34.27	243.844
		34.4482	197.524		34.5654	205.807		34.3799	205.503		34.397	384.914		34.375	393.232		34.4189	437.51		33.9307	402.43		34.0454	418.264		34.0015	336.804		34.3774	340.829		34.375	359.716		34.4019	364.464		34.3311	251.017		34.3359	263.74		34.3506	244.752
		34.5093	197.691		34.6289	205.654		34.4482	206.027		34.4482	383.178		34.4556	394.62		34.4922	439.117		34.0308	405.099		34.1016	418.57		34.0527	336.434		34.4653	342.876		34.4141	358.732		34.458	364.962		34.3848	250.958		34.3872	263.114		34.4409	245.976
		34.5752	197.935		34.6826	205.036		34.5288	206.799		34.4946	381.681		34.5386	396.022		34.5801	440.794		34.1333	407.829		34.148	418.038		34.1065	336.273		34.5703	345.551		34.4531	357.825		34.5142	365.75		34.4434	250.929		34.436	262.355		34.5459	247.5
		34.6558	198.692		34.7339	204.412		34.6167	207.969		34.541	380.447		34.6265	397.689		34.6802	441.981		34.2212	409.683		34.1943	417.443		34.1528	335.976		34.6826	348.658		34.4995	357.259		34.5776	366.621		34.502	250.883		34.4897	261.977		34.6484	249.148
		34.7437	199.687		34.7827	203.753		34.7095	209.164		34.585	379.381		34.7266	400.159		34.7827	442.151		34.292	410.863		34.2407	417.142		34.2041	335.598		34.79	351.227		34.5459	356.735		34.6436	367.46		34.5752	251.25		34.5532	262.038		34.7363	249.959
		34.8389	200.583		34.8291	203.017		34.8047	210.407		34.6289	378.329		34.8145	401.737		34.8828	441.348		34.3481	411.025		34.2895	416.785		34.2602	335.55		34.8706	352.704		34.5972	356.692		34.7168	368.856		34.6606	252.174		34.6167	262.302		34.8022	249.835
		34.9292	201.389		34.8779	202.485		34.9048	211.789		34.6777	377.283		34.8901	401.992		34.9683	440.068		34.3994	410.935		34.3384	416.855		34.314	335.503		34.9316	352.522		34.6509	357.18		34.7949	370.78		34.7559	253.462		34.6924	262.84		34.856	249.093
		35.0122	201.983		34.9292	202.216		34.9854	212.61		34.729	376.575		34.9512	401.413		35.0317	438.926		34.4482	410.399		34.3921	416.983		34.3652	335.516		34.9756	351.912		34.7021	357.618		34.8804	372.544		34.8608	254.991		34.7827	263.874		34.9023	248.144
		35.0806	202.239		34.9756	201.775		35.0513	212.728		34.7852	376.541		35	400.427		35.083	438.026		34.4946	409.989		34.4458	417.423		34.4189	335.472		35.0171	350.937		34.7583	357.912		34.9707	374.494		34.9634	256.446		34.8804	265.138		34.9487	247.252
		35.1416	202.157		35.0244	201.386		35.105	212.357		34.8438	376.815		35.0513	399.324		35.127	437.335		34.5459	409.686		34.5044	417.682		34.4775	335.552		35.0586	349.982		34.8193	358.315		35.061	376.543		35.0439	257.194		34.9902	266.515		34.9927	246.418
		35.2002	202.146		35.0806	201.31		35.1538	211.833		34.9072	377.214		35.1025	398.53		35.1685	436.914		34.5947	409.878		34.563	418.415		34.5459	336.065		35.1025	348.968		34.8901	359.281		35.1416	377.628		35.1025	256.866		35.0928	267.705		35.0415	245.582
		35.2515	201.992		35.1465	201.505		35.2002	211.506		34.9878	377.957		35.1538	397.845		35.21	436.342		34.646	410.024		34.6289	419.163		34.624	336.953		35.1562	348.137		34.978	361.345		35.2148	378.03		35.1514	255.942		35.1782	268.251		35.0928	245.141
		35.3027	201.706		35.2246	202.05		35.249	211.093		35.0806	379.63		35.2051	396.936		35.2588	435.971		34.7022	410.278		34.6997	420.52		34.7144	338.362		35.21	348.381		35.0708	363.975		35.2759	377.84		35.2026	254.97		35.2368	267.955		35.1465	244.876
		35.3516	201.368		35.3052	202.908		35.3027	210.666		35.1831	381.8		35.2588	396.472		35.3101	436.2		34.7583	410.51		34.7778	422.121		34.8096	340.147		35.2637	348.731		35.166	366.589		35.332	377.52		35.2539	254.26		35.2832	266.976		35.2075	244.95
		35.4028	201.077		35.3955	203.915		35.3564	210.575		35.2905	384.291		35.3174	396.819		35.3662	436.716		34.8169	410.923		34.8633	423.829		34.895	341.509		35.3149	349.08		35.2612	368.902		35.3857	377.654		35.3076	253.898		35.3247	266.032		35.271	245.098
		35.4517	200.887		35.4907	204.993		35.4102	210.58		35.3784	385.863		35.3857	397.489		35.4224	437.441		34.8804	411.652		34.956	425.948		34.9683	342.189		35.3711	349.146		35.3516	370.805		35.4395	378.337		35.3613	253.523		35.3687	265.103		35.3442	245.483
		35.5054	200.843		35.5811	206.07		35.4687	210.638		35.4492	385.591		35.4614	398.343		35.481	438.578		34.9512	413.002		35.0488	428.242		35.0269	342.451		35.437	349.931		35.4248	371.785		35.4932	378.624		35.415	253.103		35.415	264.168		35.4321	246.445
		35.5688	201.069		35.6592	206.763		35.5249	210.723		35.5078	385.022		35.5469	399.573		35.5469	439.974		35.0342	414.67		35.1318	429.982		35.0806	342.244		35.5127	351.525		35.4883	372.079		35.5469	378.661		35.4712	252.734		35.4663	263.502		35.5273	247.666
		35.6396	201.613		35.7227	206.859		35.5908	210.887		35.5615	384.242		35.6396	401.269		35.6177	442.496		35.1245	416.772		35.1953	430.802		35.1294	341.946		35.5957	353.509		35.5396	371.933		35.5981	378.874		35.5298	252.615		35.52	262.933		35.6323	249.174
		35.7251	202.396		35.7764	206.641		35.6592	211.199		35.6104	383.189		35.7373	402.969		35.6982	444.556		35.2173	418.957		35.2466	430.627		35.1733	341.525		35.6885	355.894		35.5859	371.184		35.6567	379.682		35.5884	252.49		35.5762	262.706		35.7373	250.622
		35.8276	203.69		35.8276	206.362		35.7373	211.851		35.6567	382.066		35.8398	404.778		35.7837	445.116		35.3027	420.926		35.2905	429.96		35.2222	341.175		35.7935	358.64		35.6348	370.693		35.7202	380.599		35.6567	252.703		35.6372	262.893		35.8301	251.559
		35.9473	205.313		35.8765	206.063		35.8252	212.896		35.7031	380.806		35.9277	405.8		35.874	443.714		35.3711	421.965		35.3345	429.291		35.2783	341.173		35.8911	361.18		35.6787	370.062		35.791	381.697		35.7349	253.283		35.7007	263.179		35.8984	251.42
		36.0718	206.894		35.9253	205.692		35.9229	214.086		35.7544	380.024		35.9985	405.346		35.9644	441.509		35.4297	422.211		35.3833	428.922		35.3394	341.483		35.979	362.939		35.7251	369.766		35.8765	383.599		35.8179	254.328		35.7715	263.883		35.9473	250.432
		36.1694	207.752		35.9741	205.585		36.0229	215.325		35.8057	379.436		36.0547	404.229		36.0522	439.501		35.481	422.072		35.4321	428.771		35.4004	341.878		36.0449	363.829		35.7764	369.485		35.9741	386.37		35.9106	255.324		35.8423	264.379		35.9888	249.311
		36.2402	207.327		36.0278	205.55		36.1035	216.072		35.8569	378.577		36.106	402.83		36.1255	438.243		35.5298	421.681		35.4834	428.764		35.4663	342.375		36.1035	363.885		35.8301	369.66		36.0767	389.12		36.001	256.192		35.918	264.739		36.0327	248.197
		36.2866	206.084		36.084	205.555		36.167	216.263		35.9106	378.261		36.1523	401.368		36.1914	437.018		35.5811	421.537		35.5395	428.935		35.5395	343.188		36.1572	363.595		35.896	370.179		36.1792	391.204		36.0864	256.882		36.0083	265.4		36.0791	247.399
		36.3281	204.925		36.1401	205.717		36.2207	215.912		35.9692	378.184		36.1987	399.891		36.2427	436.307		35.6323	421.428		35.5981	429.483		35.6226	344.341		36.2109	363.31		35.9717	371.632		36.2695	392.141		36.1597	257.167		36.1108	266.75		36.1328	246.885
		36.3696	204.1		36.2085	206.166		36.2695	215.418		36.0352	378.583		36.2476	398.787		36.2964	435.649		35.6836	421.605		35.6616	430.195		35.7251	346.089		36.2622	362.971		36.0571	373.385		36.3379	391.509		36.2231	257.098		36.2061	267.999		36.189	246.643
		36.4062	203.547		36.2842	206.869		36.3159	215.022		36.1035	379.211		36.2988	398.179		36.3501	435.192		35.7373	421.673		35.7324	431.196		35.835	348.2		36.3159	362.569		36.1499	376.017		36.3843	390.091		36.2769	256.542		36.2866	268.408		36.25	246.646
		36.4478	203.165		36.3721	207.693		36.3647	214.562		36.1792	380.163		36.355	398.045		36.4062	434.944		35.8008	422.31		35.8154	432.978		35.9546	350.721		36.3721	362.598		36.25	378.588		36.4258	388.941		36.3281	255.743		36.3501	268.299		36.311	246.686
		36.4966	202.922		36.4697	209.114		36.416	214.285		36.2573	381.171		36.4136	397.992		36.4648	435.407		35.8667	423.181		35.9155	435.303		36.0669	353.082		36.4282	362.718		36.3525	380.936		36.4648	388.756		36.3794	255.037		36.4062	267.67		36.377	246.824
		36.5503	202.855		36.5674	210.58		36.4697	214.235		36.3501	382.525		36.4722	397.802		36.5234	436.397		35.9302	424.014		36.04	438.906		36.1523	354.17		36.4819	363.02		36.4453	382.95		36.5063	388.628		36.4258	254.472		36.4575	266.945		36.4502	247.202
		36.604	202.91		36.6479	211.353		36.5259	214.219		36.4404	384.015		36.5381	397.956		36.5845	437.937		35.9937	424.673		36.167	443.041		36.2158	354.171		36.543	363.381		36.5112	383.379		36.5503	387.927		36.4746	253.935		36.5088	266.254		36.5308	247.888
		36.6602	203.044		36.7163	211.592		36.5845	214.207		36.5186	384.586		36.6113	398.78		36.6528	439.174		36.0742	426.203		36.2695	446.15		36.2695	353.791		36.6211	364.678		36.5649	382.959		36.5942	387.528		36.5283	253.624		36.5601	265.608		36.6162	248.829
		36.7163	203.297		36.7773	211.502		36.6455	214.335		36.582	384.4		36.6943	400.068		36.7212	441.196		36.1694	428.425		36.3452	447.121		36.3184	353.15		36.7017	366.354		36.6113	382.235		36.6455	388.138		36.5845	253.524		36.6187	265.147		36.709	250.042
		36.7798	203.755		36.8311	211.23		36.7187	214.878		36.6357	383.532		36.7896	401.843		36.8018	443.061		36.2744	431.125		36.4014	446.906		36.3623	352.531		36.7993	368.481		36.6577	381.221		36.6943	388.734		36.6479	253.553		36.6772	264.934		36.7969	251.154
		36.8506	204.309		36.8774	210.741		36.7969	215.516		36.6846	382.45		36.8896	403.953		36.8872	443.933		36.3867	434.205		36.4526	445.951		36.4062	351.762		36.897	371.015		36.7114	380.998		36.7456	388.817		36.7114	253.806		36.7358	264.722		36.875	251.746
		36.9287	205.031		36.9214	210.331		36.8896	216.453		36.7334	381.589		36.9873	405.674		36.9824	442.59		36.4795	437.004		36.4966	444.984		36.4502	351.095		36.9946	373.357		36.7627	380.825		36.8042	389.463		36.7871	254.418		36.7969	264.735		36.9434	251.68
		37.0117	205.952		36.9702	209.969		36.9946	217.851		36.7847	380.818		37.0679	406.058		37.0923	440.649		36.5527	438.228		36.5381	443.818		36.499	350.753		37.0728	374.728		36.8188	381.18		36.8701	391.351		36.8848	255.749		36.8677	264.865		37.0093	251.502
		37.102	206.859		37.019	209.511		37.0972	219.284		36.8384	380.211		37.1313	405.358		37.1948	438.584		36.6089	438.053		36.5796	442.901		36.5478	350.447		37.1313	374.734		36.8726	381.211		36.9482	392.868		36.9849	257.36		36.9458	265.506		37.0703	251.371
		37.1924	207.624		37.0679	209.356		37.1802	219.983		36.8921	379.668		37.1851	404.281		37.2705	437.336		36.6602	437.38		36.6235	442.035		36.5967	350.296		37.1777	374.024		36.9287	381.043		37.0361	394.718		37.0947	258.879		37.0361	266.491		37.1216	250.83
		37.2729	208.142		37.1167	209.291		37.2485	220.092		36.9458	379.287		37.2339	403.272		37.3267	435.92		36.709	436.92		36.6724	441.568		36.6553	350.35		37.2192	372.834		36.9897	380.884		37.1289	397.539		37.1948	260.3		37.1313	267.548		37.1753	250.184
		37.3364	208.316		37.1704	209.14		37.3047	219.888		37.0044	379.316		37.2803	402.094		37.3755	435.066		36.7602	436.777		36.7212	441.208		36.7188	350.725		37.2632	371.808		37.0532	381.274		37.2241	400.411		37.2729	260.629		37.2314	268.724		37.2241	249.435
		37.395	208.093		37.2241	209.032		37.3535	219.368		37.0679	379.254		37.3267	400.483		37.4243	434.444		36.8115	436.782		36.7725	441.164		36.792	350.899		37.3071	370.951		37.124	382.575		37.3218	402.78		37.3364	260.279		37.3242	269.706		37.2778	249.144
		37.4463	207.949		37.2827	209.198		37.4023	218.792		37.1411	379.597		37.3755	399.338		37.4731	434.06		36.8652	436.38		36.8262	441.457		36.8677	351.356		37.3535	370.848		37.2046	384.16		37.4072	404.02		37.3853	259.471		37.3975	269.893		37.3413	249.307
		37.5	207.908		37.3486	209.495		37.4487	218.331		37.2266	380.853		37.4243	398.359		37.5244	433.781		36.9189	436.366		36.8897	442.325		36.9482	351.942		37.4072	370.874		37.29	386.104		37.4756	404.488		37.4292	258.423		37.4536	269.362		37.4023	249.254
		37.5513	207.834		37.4219	210.059		37.4951	217.855		37.3218	382.435		37.4805	398.318		37.5781	434.255		36.9727	436.45		36.9629	443.462		37.0264	352.69		37.4609	371.155		37.3901	387.865		37.5317	404.215		37.4731	257.209		37.5	268.319		37.4609	249.069
		37.605	207.668		37.5049	210.967		37.5439	217.413		37.4243	384.617		37.5366	398.382		37.6318	434.974		37.0312	437.04		37.0435	445.216		37.1045	353.338		37.5195	371.613		37.4976	390.301		37.5806	403.943		37.5171	256.242		37.5439	267.483		37.5244	249.011
		37.6587	207.679		37.5928	212.184		37.5928	217.205		37.5244	386.463		37.5977	398.468		37.6904	436.582		37.0947	437.618		37.1265	447.114		37.1777	353.93		37.5806	372.035		37.5806	392.009		37.6318	404.076		37.5635	255.679		37.5879	266.722		37.5928	249.237
		37.7197	207.838		37.6807	213.268		37.6465	217.133		37.6123	387.248		37.6709	398.829		37.749	438.49		37.1704	438.66		37.2119	449.119		37.2437	354.239		37.6416	372.663		37.644	392.544		37.6782	404.096		37.6123	255.259		37.6318	266.035		37.6782	249.906
		37.7856	208.156		37.771	214.358		37.6978	216.959		37.6855	387.14		37.7515	399.717		37.8149	441.209		37.2534	440.078		37.2949	450.927		37.3047	354.308		37.7075	373.419		37.6904	391.832		37.7222	403.584		37.6636	254.722		37.6855	265.516		37.771	251.053
		37.8589	208.648		37.8516	215.377		37.7588	217.079		37.7466	386.574		37.8467	401.442		37.8906	443.076		37.3389	442.008		37.3657	452.035		37.3657	354.026		37.7832	374.696		37.7368	390.717		37.7686	403.432		37.7148	254.398		37.7344	264.961		37.8687	252.201
		37.9419	209.626		37.915	215.663		37.8296	217.559		37.7979	385.544		37.9468	403.547		37.9736	443.816		37.4341	444.08		37.4292	452.465		37.4219	353.924		37.8687	376.551		37.7832	389.507		37.8198	403.715		37.7734	254.301		37.793	264.85		37.9712	253.473
		38.0347	210.707		37.9712	215.679		37.9053	218.264		37.8467	384.126		38.0493	405.401		38.0664	443.192		37.5244	446.363		37.4878	452.668		37.478	353.83		37.9663	379.061		37.8271	388.772		37.8784	404.26		37.8369	254.525		37.8516	265.045		38.0566	254.189
		38.1348	211.853		38.0225	215.457		37.9858	218.925		37.8955	382.946		38.1396	406.368		38.1665	441.965		37.5977	447.44		37.544	452.866		37.5391	353.829		38.0591	381.629		37.8735	388.322		37.9443	405.036		37.9077	254.97		37.9126	265.301		38.1152	253.884
		38.2373	212.948		38.0762	215.346		38.0713	219.994		37.9443	381.975		38.208	406.132		38.2642	440.006		37.666	448.053		37.6001	452.982		37.5977	354.093		38.1348	383.069		37.9248	388.404		38.0176	406.593		37.9858	255.76		37.9761	265.652		38.1616	252.87
		38.3301	213.639		38.125	215.141		38.1641	221.089		37.9932	381.087		38.2617	405.255		38.3398	438.465		37.7246	448.076		37.6562	453.114		37.6562	354.203		38.1982	383.345		37.9736	388.157		38.1055	408.936		38.0688	256.647		38.0493	266.222		38.2056	251.677
		38.4082	213.505		38.1763	214.961		38.2471	221.855		38.0444	380.34		38.3081	403.659		38.4009	436.712		37.7783	448.058		37.71	453.051		37.7197	354.456		38.2471	382.776		38.0249	387.678		38.2056	411.435		38.1543	257.525		38.1274	266.87		38.2495	250.528
		38.4717	213.206		38.23	215.056		38.3154	222.169		38.1006	380.06		38.352	402.171		38.4473	435.45		37.8247	447.354		37.7661	453.129		37.7954	355.069		38.2935	381.953		38.0811	387.723		38.3081	413.255		38.2471	258.488		38.2129	267.509		38.2959	249.58
		38.5229	213.093		38.2861	215.073		38.3716	222.019		38.1543	379.865		38.3984	400.813		38.4912	434.593		37.8735	446.994		37.8272	453.407		37.8784	356.17		38.3398	381.384		38.1445	388.525		38.4106	414.355		38.3301	259.188		38.3008	268.476		38.3447	248.927
		38.5693	212.645		38.3496	215.301		38.4229	221.751		38.2129	379.776		38.4473	399.625		38.5352	433.72		37.9297	446.825		37.8906	454.038		37.9736	357.844		38.3862	380.862		38.2227	389.973		38.4961	414.367		38.4009	259.452		38.3862	269.411		38.396	248.686
		38.6157	212.265		38.418	215.79		38.4741	221.381		38.2813	380.211		38.4985	398.838		38.5791	433.276		37.9883	447.125		37.9639	455.02		38.0713	359.546		38.4375	380.886		38.3081	391.707		38.5645	413.927		38.4595	259.157		38.4619	269.926		38.4473	248.438
		38.667	212.146		38.4985	216.532		38.5229	221.101		38.3643	381.245		38.5474	398.176		38.6304	432.861		38.0493	447.517		38.0469	456.476		38.1616	360.878		38.4863	380.876		38.4058	393.719		38.6157	413.81		38.5156	258.747		38.5205	269.871		38.5034	248.179
		38.7158	211.98		38.5962	217.698		38.5742	220.897		38.457	382.733		38.6011	397.823		38.6816	432.877		38.1128	448.117		38.1421	458.672		38.2398	361.793		38.5425	380.993		38.5205	396.945		38.6597	414.896		38.5693	258.163		38.5718	269.246		38.5596	248.001
		38.7646	211.726		38.7061	219.335		38.6255	220.632		38.5547	384.703		38.6548	397.371		38.7354	433.223		38.1836	448.942		38.2422	461.125		38.3008	361.916		38.5962	380.95		38.6353	400.28		38.7085	416.492		38.6206	257.484		38.6182	268.568		38.6182	247.97
		38.8184	211.596		38.8184	221.152		38.6792	220.656		38.645	385.899		38.7134	396.962		38.7939	434.212		38.2593	450.234		38.3447	463.55		38.3545	361.69		38.6499	381.389		38.7256	402.767		38.7598	417.327		38.6719	257.063		38.667	267.77		38.6841	248.054
		38.8696	211.551		38.9209	222.448		38.7402	220.892		38.728	386.68		38.7769	397.485		38.855	435.598		38.3472	451.608		38.4375	465.66		38.4058	361.294		38.7134	382.297		38.7939	403.291		38.8159	417.168		38.7256	256.8		38.7183	267.141		38.7622	248.93
		38.9282	211.651		38.9966	222.627		38.8013	221.113		38.7964	386.509		38.8501	398.209		38.9282	436.977		38.4399	453.652		38.5107	466.53		38.4497	360.728		38.7842	383.817		38.8477	402.297		38.8696	416.523		38.7842	256.598		38.7671	266.432		38.8501	250.023
		38.9844	211.788		39.0552	222.051		38.8623	221.274		38.8525	385.972		38.9258	399.459		39.0161	438.409		38.54	455.836		38.5718	466.525		38.4961	360.207		38.8843	386.331		38.9014	401.02		38.9209	416.609		38.8428	256.617		38.8184	265.811		38.9429	251.122
		39.0527	212.341		39.1016	221.075		38.9331	221.783		38.9014	384.944		39.0112	400.642		39.1138	440.201		38.6304	458.04		38.6255	465.903		38.5449	359.886		39.0063	390.107		38.9526	400.361		38.9771	417.238		38.9062	256.632		38.8745	265.613		39.0381	252.245
		39.1309	213.13		39.1479	220.26		39.0161	222.545		38.9502	383.704		39.1016	401.983		39.2212	441.364		38.7012	458.894		38.6743	464.885		38.5938	359.687		39.1406	394.683		39.0063	400.051		39.0381	418.68		38.9795	256.859		38.9355	265.69		39.126	253.204
		39.2114	213.782		39.1943	219.678		39.1187	223.892		39.0015	382.647		39.1919	403.651		39.3213	441.563		38.7573	458.588		38.7207	463.996		38.6499	359.804		39.2651	398.725		39.0601	399.916		39.1016	420.029		39.0625	257.666		39.0039	266.208		39.1992	253.517
		39.2993	214.639		39.2383	219.183		39.2358	225.735		39.0503	381.861		39.2651	404.228		39.3994	440.928		38.8086	457.654		38.7671	463.037		38.6987	359.756		39.3579	400.908		39.1162	399.486		39.1772	421.127		39.1602	258.854		39.0771	266.936		39.2529	253.057
		39.4019	215.932		39.2847	218.719		39.3481	227.58		39.1016	381.247		39.3262	403.777		39.4678	439.749		38.8599	457.075		38.8135	462.335		38.7524	359.632		39.4238	400.642		39.1724	399.019		39.2627	422.433		39.2651	260.374		39.1675	267.993		39.2993	252.089
		39.4971	217.115		39.3359	218.507		39.436	228.531		39.1577	381.088		39.3799	402.927		39.519	438.714		38.9087	456.41		38.8648	461.593		38.811	359.873		39.4775	399.118		39.2261	398.398		39.353	423.623		39.3652	261.719		39.2798	269.701		39.3433	251.088
		39.5752	217.678		39.3848	218.467		39.502	228.463		39.2212	380.943		39.4263	401.67		39.5679	437.668		38.96	456.125		38.9185	461.316		38.8745	360.333		39.519	397.535		39.2847	398.865		39.4604	425.584		39.4507	262.153		39.4092	272.055		39.3872	250.2
		39.6338	217.695		39.4409	218.419		39.5581	228.106		39.2896	381.113		39.4727	400.39		39.6143	436.845		39.0088	455.484		38.9697	460.907		38.9477	361.144		39.5581	396.006		39.3506	399.269		39.5581	427.868		39.5166	261.983		39.5312	274.23		39.4336	249.564
		39.6875	217.354		39.5044	218.72		39.6094	227.551		39.3628	381.877		39.5239	399.538		39.6582	436.393		39.0576	454.977		39.0308	461.287		39.0259	362.253		39.5972	394.867		39.4238	400.496		39.6313	428.58		39.5752	261.369		39.624	274.724		39.4824	249.115
		39.7363	217.001		39.5703	219.087		39.6533	226.88		39.4531	383.381		39.5752	398.954		39.7046	436.276		39.1089	454.663		39.0967	461.741		39.1138	363.561		39.6362	393.859		39.5044	401.452		39.6875	428.244		39.6265	260.672		39.6899	273.982		39.541	248.976
		39.7827	216.845		39.646	219.731		39.6997	226.346		39.5581	385.498		39.6289	398.54		39.751	436.062		39.1577	454.424		39.1748	462.932		39.2041	365.06		39.6777	393.028		39.585	402.318		39.7363	428.105		39.6729	259.707		39.7461	272.784		39.6021	249.042
		39.834	216.602		39.7266	220.587		39.7461	225.802		39.6802	388.079		39.6899	398.409		39.7998	436.071		39.2114	454.21		39.2627	464.572		39.2944	366.572		39.7266	392.391		39.6777	404.149		39.7827	428.604		39.7192	258.835		39.7949	271.849		39.668	249.28
		39.8853	216.371		39.812	221.532		39.7949	225.362		39.7974	390.537		39.751	398.69		39.8486	436.823		39.2725	454.479		39.3579	466.747		39.3823	367.771		39.7754	391.93		39.7632	405.797		39.8267	429.64		39.7632	257.867		39.8413	270.95		39.7363	249.549
		39.9414	216.328		39.9023	222.544		39.8462	225.226		39.8853	391.82		39.8145	399.082		39.8999	438.215		39.3384	455.06		39.4482	468.499		39.4556	368.587		39.8291	392.231		39.834	406.898		39.8706	430.758		39.8096	257.089		39.8853	270.019		39.8169	250.257
		39.9976	216.418		39.9927	223.635		39.8975	225.058		39.9414	390.676		39.8853	399.781		39.9561	440.052		39.4141	456.227		39.5288	469.932		39.519	368.77		39.8901	392.99		39.895	406.634		39.9219	430.679		39.8584	256.659		39.9292	268.857		39.9219	251.757
		40.0586	216.565		40.0732	224.372		39.9512	224.862		39.9878	388.648		39.9707	400.85		40.0171	441.972		39.4922	457.43		39.602	470.293		39.5752	368.698		39.9634	394.223		39.9487	405.819		39.9731	429.8		39.9097	256.379		39.9756	267.952		40.0464	253.816
		40.1221	216.828		40.1416	224.646		40.0098	224.873		40.0342	386.988		40.0781	402.982		40.0879	443.778		39.5752	458.846		39.6631	470.128		39.6289	368.492		40.0439	396.004		39.9951	405.039		40.022	428.827		39.9609	256.035		40.022	267.199		40.1758	256.315
		40.2002	217.58		40.1953	224.501		40.083	225.348		40.0806	385.568		40.1904	405.554		40.1636	444.678		39.6728	460.755		39.7217	469.709		39.6802	368.148		40.1294	397.874		40.0464	404.466		40.0757	428.96		40.0195	255.956		40.0684	266.68		40.2783	257.661
		40.2881	218.635		40.2466	224.025		40.1685	226.272		40.1245	384.201		40.3027	408.196		40.2441	444.545		39.773	463.014		39.7754	469.318		39.7339	367.808		40.2148	399.691		40.0977	404.018		40.1343	430.164		40.0806	256.131		40.1221	266.514		40.3491	257.463
		40.3882	219.75		40.2954	223.76		40.2515	227.172		40.1758	383.176		40.3931	409.355		40.332	443.659		39.856	464.225		39.8242	468.686		39.7876	367.666		40.2979	401.252		40.1514	403.426		40.2002	431.939		40.1489	256.448		40.1807	266.617		40.4004	256.206
		40.4956	221.141		40.3442	223.478		40.3345	227.95		40.2295	382.558		40.4565	408.831		40.4248	442.567		39.9243	464.551		39.873	467.95		39.8413	367.699		40.3735	402.704		40.2124	403.776		40.2808	433.849		40.2295	256.99		40.2441	266.937		40.4443	254.895
		40.5908	222.215		40.3955	223.329		40.4272	228.929		40.2808	382.208		40.5103	407.214		40.5054	440.654		39.9805	464.042		39.9243	467.247		39.9023	367.891		40.4419	402.985		40.2759	403.95		40.3711	435.416		40.3125	257.861		40.3198	267.372		40.4883	253.792
		40.6616	222.138		40.4517	223.277		40.5103	229.671		40.3345	381.805		40.5566	405.491		40.5737	438.946		40.0293	463.15		39.9756	466.66		39.9658	368.149		40.498	402.481		40.3369	404.499		40.4785	437.098		40.4126	259.002		40.4004	267.94		40.5322	252.698
		40.7153	221.102		40.5103	223.451		40.5859	230.19		40.3931	381.699		40.603	403.79		40.6323	437.426		40.0781	462.243		40.0317	466.609		40.0391	368.711		40.5493	401.842		40.4028	405.109		40.5981	439.09		40.5176	260.591		40.4883	268.784		40.5762	251.686
		40.7642	220.087		40.5762	223.771		40.6494	230.267		40.4614	381.857		40.647	402.446		40.686	436.659		40.1294	461.438		40.0952	466.824		40.1245	369.787		40.603	401.691		40.4834	406.389		40.6982	440.347		40.603	261.503		40.5835	269.914		40.6226	250.991
		40.8154	219.228		40.6494	224.287		40.708	230.033		40.542	382.793		40.6934	401.263		40.7373	436.05		40.1831	460.861		40.1611	467.22		40.2222	371.438		40.6567	401.338		40.5835	408.678		40.7764	440.191		40.6714	261.543		40.6641	270.762		40.6689	250.435
		40.8667	218.91		40.73	225.101		40.7593	229.762		40.6274	384.124		40.7422	399.986		40.7886	435.38		40.2417	460.715		40.2417	467.907		40.3272	373.406		40.7104	401.049		40.686	411.324		40.835	439.797		40.73	261.221		40.73	270.926		40.7202	250.085
		40.9228	219.068		40.8179	226.146		40.8105	229.426		40.7153	385.364		40.7935	399.012		40.8423	434.632		40.3003	460.591		40.3345	469.663		40.4321	375.346		40.7642	400.784		40.7935	413.819		40.8838	440.498		40.7813	260.58		40.791	270.763		40.769	249.895
		40.979	219.26		40.9106	227.221		40.8594	229.132		40.8105	386.383		40.8423	398.371		40.896	434.664		40.3638	460.768		40.4419	471.841		40.5151	376.365		40.8252	400.803		40.8838	415.643		40.9351	442.487		40.8325	259.815		40.8447	270.285		40.8276	250.032
		41.0352	219.192		41.0059	228.376		40.9155	228.845		40.9009	387.228		40.8936	397.893		40.9521	435.012		40.437	461.313		40.5591	474.573		40.581	376.501		40.8911	401.336		40.9497	415.728		40.9888	444.619		40.8813	259.16		40.8911	269.215		40.8936	250.27
		41.0913	218.987		41.106	229.672		40.9741	228.857		40.979	387.428		40.9546	397.728		41.0107	436.243		40.5127	461.986					40.6299	376.044		40.9668	402.468		40.9985	414.545		41.0425	445.272		40.9351	258.661		40.9399	268.639		40.9692	250.782
		41.1475	219.019		41.1865	230.361		41.04	229.149		41.0425	386.958		41.0229	398.078		41.0718	437.543		40.603	463.261					40.6714	375.244		41.0571	404.353		41.0474	413.035		41.0962	444.169		40.9839	258.225		40.9961	268.449		41.0522	251.749
		41.2158	219.47		41.2524	230.411		41.1084	229.515		41.1011	386.197		41.1084	399.402		41.145	439.576		40.708	465.388					40.7153	374.421		41.1548	406.227		41.0889	411.649		41.1523	442.148		41.04	258.006		41.0522	268.509		41.1401	252.974
		41.2891	220.229		41.3062	230.005		41.189	230.057		41.1499	384.896		41.2012	400.923		41.228	440.676		40.813	467.666					40.7593	373.689		41.2573	408.709		41.1328	410.325		41.2109	441.149		41.1035	258.051		41.1108	268.457		41.2305	254.059
		41.3745	221.283		41.3574	229.507		41.2793	231.062		41.1963	383.336		41.2866	402.297		41.3232	441.693		40.9009	468.79					40.8057	373.021		41.3672	411.194		41.1792	409.125		41.2671	441.862		41.1719	258.419		41.1719	268.31		41.3184	254.941
		41.4648	222.455		41.4038	228.884		41.3794	232.332		41.2427	382.199		41.3843	403.977		41.4233	441.601		40.9668	468.584					40.8545	372.818		41.46	413.178		41.2256	408.01		41.3257	443.392		41.2451	258.804		41.2402	268.498		41.3892	255.339
		41.5625	223.519		41.4526	228.411		41.4893	233.759		41.2915	381.659		41.4722	405.227		41.521	440.711		41.023	467.572					40.9058	372.677		41.5332	413.651		41.2744	407.179		41.3965	445.842		41.3257	259.441		41.3159	269.036		41.4478	254.91
		41.6504	224.205		41.5039	228.071		41.5967	235.32		41.3428	381.24		41.5454	405.114		41.6064	438.874		41.0693	466.2					40.957	372.618		41.5918	412.753		41.3257	406.535		41.4746	447.704		41.4087	260.313		41.4062	269.966		41.5039	254.632
		41.7261	224.425		41.5552	227.863		41.6724	235.873		41.3989	381.042		41.604	404.261		41.6772	437.952		41.1182	464.926					41.0156	372.722		41.6406	411.368		41.3794	406.272		41.5552	448.505		41.5015	261.353		41.5039	271.393		41.5576	254.254
		41.792	224.278		41.6064	227.603		41.7261	235.378		41.46	381.013		41.6577	403.385		41.7407	436.879		41.1621	463.681					41.0791	373.127		41.6846	409.602		41.4331	406.288		41.6479	448.802		41.5967	262.489		41.6162	272.94		41.6089	253.688
		41.8481	223.92		41.6602	227.388		41.7749	234.576		41.521	381.325		41.709	402.31		41.7944	436.057		41.2061	462.293					41.1523	373.925		41.7285	408.251		41.4941	405.645		41.7383	449.542		41.6797	263.212		41.7236	274.507		41.6626	253.254
		41.8994	223.623		41.7187	227.442		41.8213	233.775		41.5894	381.848		41.7603	400.965		41.8408	434.836		41.25	461.293					41.2329	374.99		41.7749	407.315		41.5625	405.95		41.8164	450.684		41.748	263.284		41.8091	275.009		41.7187	252.894
		41.9458	223.392		41.7822	227.638		41.8652	233.054		41.6699	382.94		41.8115	399.76		41.8897	434.403		41.2988	460.398					41.3184	376.185		41.8237	406.109		41.6406	406.717		41.8823	451.969		41.8042	262.77		41.8701	274.461		41.7749	252.751
		41.9922	223.075		41.8579	228.141		41.9116	232.398		41.7603	384.416		41.8628	398.791		41.936	434.286		41.3477	460.008					41.4136	377.556		41.875	405.405		41.7261	408.645		41.9385	452.502		41.8555	262.081		41.9189	273.614		41.8335	252.839
		42.0386	222.817		41.9385	229.025		41.9629	231.882		41.853	385.846		41.9189	398.556		41.9873	435.001		41.4014	459.612					41.5112	379.181		41.9263	404.672		41.8164	410.753		41.9873	452.009		41.9019	261.422		41.9629	272.652		41.8994	253.202
		42.0898	222.774		42.0288	230.048		42.0142	231.562		41.9507	387.511		41.9824	398.716		42.041	435.938		41.46	459.591					41.5991	380.615		41.98	404.555		41.9092	412.904		42.0337	451.813		41.9482	260.657		42.0093	271.778		41.9653	253.392
		42.1484	222.88		42.1265	231.187		42.0679	231.22		42.0386	388.805		42.0483	399.112		42.0947	437.768		41.5234	459.818					41.6699	381.216		42.0361	404.733		41.9946	414.096		42.085	451.589		41.9946	259.947		42.0557	270.99		42.041	253.733
		42.207	223.034		42.2217	232.434		42.1191	230.92		42.1167	389.334		42.1216	399.872		42.1484	439.969		41.5991	460.692					41.7285	381.053		42.0923	404.854		42.0679	414.339		42.1387	451.62		42.0459	259.304		42.0996	270.289		42.1313	254.814
		42.2681	223.384		42.2998	233.108		42.1729	230.785		42.1753	388.665		42.2095	400.745		42.2095	442.926		41.6821	461.981					41.7773	380.421		42.1606	405.35		42.1289	414.032		42.1973	452.341		42.0972	258.949		42.146	269.385		42.229	256.231
		42.334	223.792		42.3657	233.22		42.2363	230.767		42.2266	387.272		42.3096	402.438		42.2754	445.728		41.7676	463.361					41.8237	379.809		42.2388	406.056		42.1826	413.43		42.2632	453.223		42.1509	258.931		42.1997	268.743		42.334	257.784
		42.4145	224.362		42.4243	232.93		42.3071	231.113		42.273	386.001		42.417	404.864		42.3584	446.608		41.8677	465.037					41.8701	379.271		42.3291	407.792		42.2339	412.759		42.3267	453.995		42.2095	258.652		42.2534	268.492		42.4316	258.872
		42.5098	225.632		42.4756	232.544		42.3926	231.759		42.3218	385.049		42.5195	407.282		42.4512	445.213		41.9727	467.285					41.9165	378.692		42.4268	409.985		42.2876	412.165		42.3901	454.941		42.2656	258.587		42.3096	268.51		42.5122	259.163
		42.6123	226.993		42.522	231.983		42.4829	232.695		42.3682	384.332		42.6025	408		42.5464	443.028		42.0605	468.547					41.9653	378.222		42.522	412.075		42.3413	411.593		42.4609	455.971		42.3291	258.556		42.3706	268.801		42.5757	258.811
		42.7197	228.273		42.5708	231.446		42.5903	234.002		42.417	383.517		42.6685	406.839					42.1265	468.436					42.019	378.031		42.6123	413.394		42.3999	411.348		42.5513	457.793		42.4048	259.096		42.4365	269.276		42.6294	258.036
		42.8076	229.181		42.6245	231.227		42.6953	235.37		42.4683	382.712		42.7222	405.453					42.1826	467.323					42.0752	378.067		42.6855	413.484		42.4609	411.392		42.6538	460.53		42.4927	260.118		42.5171	269.803		42.6782	257.217
		42.8784	229.437		42.6807	231.096		42.7832	236.126		42.5195	381.994		42.7686	404.12					42.2315	465.935					42.1362	378.208		42.749	412.914		42.5195	411.403		42.7637	463.424		42.5879	261.287		42.6074	270.696		42.7246	256.291
		42.9346	229.217		42.7417	230.959		42.8516	235.967		42.5757	381.951		42.8174	403.559					42.2778	464.321					42.207	378.861		42.8052	412.457		42.583	411.049		42.8662	465.263		42.6929	262.692		42.7051	271.799		42.7686	255.205
		42.981	228.615		42.8027	230.964		42.9102	235.383		42.6367	382.456		42.8613	402.581					42.3267	463.099					42.2852	379.79		42.8589	411.576		42.6611	411.451		42.9443	464.803		42.7856	263.782		42.8027	273.083		42.8149	254.166
		43.0249	228.127		42.8687	231.243		42.959	234.759		42.7051	382.74		42.9126	401.707					42.3779	461.941					42.3755	381.33		42.9053	410.209		42.7515	412.881		43.0029	463.26		42.8662	264.236		42.8931	274.152		42.8662	253.515
		43.0688	227.621		42.9443	231.785		43.0029	233.941		42.7808	383.572		42.9639	400.947					42.4292	460.953					42.4731	382.883		42.9541	408.588		42.8589	415.372		43.0518	462.342		42.9297	264.036		42.9688	274.588		42.9224	253.283
		43.1128	227.002		43.0273	232.519		43.0493	233.165		42.8638	384.574		43.0176	400.357					42.4829	460.172					42.5781	384.818		43.0054	407.409		42.9712	417.965		43.0908	461.512		42.9858	263.47		43.0322	274.435		42.9785	253.181
		43.1616	226.618		43.1226	233.558		43.0981	232.581		42.9565	385.906		43.0713	400.193					42.544	459.855					42.6831	386.64		43.0591	406.841		43.064	419.326		43.1299	460.295		43.0347	262.778		43.0859	273.798		43.0396	253.099
		43.2129	226.458		43.2227	234.641		43.1494	232.204		43.0518	387.713		43.125	400.165					42.6099	459.626					42.7685	387.803		43.1128	406.776		43.1348	418.631		43.1714	459.116		43.0811	261.731		43.1396	273.373		43.1055	253.302
		43.2642	226.372		43.3179	235.61		43.2007	231.992		43.1421	389.005		43.1812	399.71					42.6855	460.014					42.8272	387.786		43.1738	406.921		43.1934	417.082		43.2178	458.526		43.1299	260.929		43.1885	272.781		43.1836	253.832
		43.3228	226.434		43.3936	235.996		43.2568	231.834		43.2153	389.258		43.2446	399.376					42.7734	461.126					42.876	387.12		43.2422	407.131		43.2422	415.343		43.2642	458.15		43.1763	260.291		43.2373	272.168		43.2715	254.754
		43.3838	226.632		43.457	235.822		43.3154	231.836		43.2739	388.506		43.313	399.595					42.8687	462.741					42.9224	386.236		43.3228	408.032		43.2886	413.549		43.313	458.206		43.2227	259.78		43.2886	271.678		43.3594	255.823
		43.4497	226.856		43.5083	235.206		43.3862	232.057		43.3228	387.127		43.3887	400.593					42.9688	464.103					42.9688	385.491		43.418	410.152		43.335	412.322		43.3643	458.62		43.2764	259.551		43.3447	271.136		43.4473	256.714
		43.5229	227.246		43.5547	234.366		43.4692	232.677		43.3691	385.938		43.4717	402.074					43.0688	465.73					43.02	384.898		43.5229	412.845		43.3838	410.7		43.418	458.705		43.3398	259.721		43.4009	271.193		43.5327	257.653
		43.606	228.028		43.5986	233.767		43.5693	233.683		43.418	384.691		43.5693	404.091					43.1567	466.543					43.0713	384.644		43.6304	415.467		43.4326	409.23		43.4741	458.849		43.4082	259.912		43.4619	271.36		43.6035	257.632
		43.6914	228.988		43.645	233.272		43.6768	235.006		43.4668	383.824		43.6621	405.824					43.2251	466.29					43.125	384.389		43.7158	416.194		43.479	407.92		43.5376	458.996		43.4912	260.537		43.5303	271.502		43.6719	257.342
		43.7793	229.934		43.6914	232.85		43.7817	236.211		43.5181	383.076		43.7451	406.651					43.2788	465.019					43.1836	384.204		43.7842	415.519		43.5278	406.882		43.6108	460.158		43.5864	261.729		43.6108	272.095		43.728	256.947
		43.8696	230.805		43.7402	232.604		43.8574	236.435		43.5718	382.51		43.8159	406.802					43.3276	463.429					43.2398	384.031		43.8306	413.87		43.5767	406.282		43.689	462.117		43.6914	263.354		43.7012	272.857		43.7793	256.327
		43.9478	231.362		43.7915	232.487		43.9136	235.733		43.6328	382.301		43.8745	406.451					43.374	461.643					43.3008	383.949		43.8721	411.944		43.6279	405.362					43.8037	265.161		43.7988	274.083		43.8306	255.693
		44.0137	231.512		43.8477	232.438		43.96	234.724		43.6914	382.213		43.9209	405.614					43.4228	459.303					43.3716	384.606		43.9111	410.347		43.6865	405.084					43.9038	266.374		43.9062	275.603		43.8794	254.949
		44.0698	231.203		43.9038	232.491		44.0015	233.663		43.7573	382.474		43.9697	404.397											43.4522	385.439		43.9502	408.333		43.7524	405.143					43.9819	266.548		43.9941	276.446		43.9282	254.428
		44.1235	230.876		43.9624	232.615		44.0454	232.801		43.833	382.928		44.0186	403.388											43.5352	386.303		43.9966	406.674		43.8232	405.775					44.0381	265.899		44.0674	276.291		43.9819	254.007
		44.1748	230.533		44.0332	233.07		44.0942	232.203		43.9258	384.403		44.0698	402.588											43.6328	387.44		44.0454	405.585		43.9038	406.631					44.082	264.839		44.1211	275.257		44.0381	253.808
		44.2236	230.148		44.1064	233.667		44.1479	231.805		44.0259	385.896		44.1284	402.369											43.7378	389.176		44.0967	404.863		43.9941	407.973					44.1235	263.698		44.165	274.033		44.0991	253.883
		44.2749	229.954		44.187	234.418		44.2017	231.478		44.1333	387.869		44.1895	402.903											43.8184	390.23		44.1504	405.15		44.0942	409.691					44.165	262.66		44.2065	272.934		44.1675	254.194
		44.3311	229.851		44.27	235.297		44.2554	231.323		44.2334	389.496		44.2578	403.107											43.8867	390.467		44.2041	404.821		44.1992	411.742					44.209	261.758		44.248	272.192		44.2432	254.666
		44.3896	229.847		44.3555	236.091		44.3164	231.26		44.314	390.132		44.3408	403.754											43.9404	389.894		44.2627	404.741		44.2822	412.964					44.2603	261.077		44.292	271.454		44.3335	255.552
		44.4531	229.857		44.4385	236.872		44.3799	231.17		44.3774	389.441		44.4409	405.323											43.9868	388.937		44.3335	404.913		44.3481	412.416					44.3115	260.833		44.3384	270.72		44.4385	256.971
		44.5215	230.136		44.5044	237.353		44.4482	231.396		44.4263	388.204		44.5557	407.937											44.0332	388.217		44.4116	405.76		44.4043	410.918					44.3628	260.785		44.3896	270.17		44.5557	258.922
		44.602	230.776		44.563	237.145		44.5215	231.854		44.4727	386.71		44.6655	410.496											44.0796	387.642		44.4971	407.201		44.4556	409.117					44.4189	260.745		44.4409	269.988		44.6655	260.515
		44.6924	231.699		44.6167	236.776		44.5972	232.347		44.5166	385.293		44.7656	412.004											44.1284	387.101		44.5874	408.992		44.5068	407.321					44.4775	260.681		44.4946	269.994		44.7461	260.918
		44.79	232.742		44.668	236.509		44.6777	232.866		44.5654	384.308		44.8389	411.563											44.1797	386.733		44.6851	410.881		44.5557	406.642					44.5435	260.804		44.5508	270.125		44.8022	260.083
		44.8926	233.947		44.7192	236.25		44.7656	233.644		44.6167	383.534		44.895	409.819											44.231	386.301		44.7827	412.379		44.6069	405.614					44.6143	261.296		44.6167	270.358		44.8462	258.718
		44.9829	234.685		44.773	235.921		44.8584	234.489		44.668	382.9		44.939	402.362											44.2847	386.123		44.8682	413.037		44.6631	405.341					44.6851	261.805		44.6924	271.017		44.8828	257.343
		45.061	234.752		44.8242	235.753		44.9438	235.167		44.7192	382.167														44.3433	386.236		44.939	412.546		44.7241	405.039					44.7656	262.618		44.7754	271.804		44.9219	255.955
		45.1245	234.312		44.8804	235.686		45.0122	235.378		44.773	382.028														44.4067	386.538		44.9927	411.402		44.79	404.913					44.856	263.378		44.8657	272.739		44.9634	254.958
		45.1782	233.462		44.9438	235.867		45.0684	235.198		44.8267	381.99														44.4824	386.981		45.0415	409.602		44.8608	405.598					44.9512	264.37		44.9634	274.14		45.0098	254.124
		45.227	232.178		45.0049	236.079		45.1221	234.622		44.8877	381.952														44.563	387.833		45.0879	408.009		44.9414	406.773					45.0366	265.153		45.0635	275.479		45.0586	253.603
		45.2783	231.008		45.0684	236.259		45.1709	233.99		44.9561	382.268														44.6582	389.148		45.1343	406.542		45.0269	408.477					45.105	265.303		45.1465	276.265		45.1099	253.211
		45.3247	230.259		45.1416	236.641		45.2197	233.641		45.0342	383.125														44.773	391.171		45.1782	405.18		45.1221	410.404					45.166	264.902		45.2124	276.163		45.1636	252.991
		45.3687	229.921		45.2319	237.358		45.271	233.341		45.1196	384.618														44.8804	393.331		45.2295	404.255		45.2197	411.918					45.2197	264.262		45.2686	275.571		45.2197	252.932
		45.4175	229.712		45.3345	238.813		45.3223	233.098		45.2148	386.114														44.9683	394.443		45.2856	403.909		45.3149	413.506					45.271	263.609		45.3198	274.967		45.2783	252.92
		45.4663	229.618		45.4492	240.485		45.3784	233.079		45.3076	387.685														45.0342	394.464		45.3467	403.611		45.3882	413.902					45.3223	262.902		45.3662	274.136		45.3442	253.205
		45.5176	229.59		45.5591	241.92		45.4346	233.215		45.3906	388.573														45.0879	393.899		45.4126	403.611		45.4492	413.301					45.3735	262.254		45.4126	273.46		45.4199	253.853
		45.5737	229.622		45.6421	242.59		45.4907	233.318		45.4517	388.592														45.1392	393.28		45.4932	404.541								45.4346	262.093		45.459	272.74		45.5054	254.822
		45.6323	229.75		45.7007	242.292		45.5518	233.443		45.5078	388.051														45.1904	392.738		45.5933	406.544								45.4907	262.174		45.5127	272.511		45.5933	255.782
		45.6934	230.165		45.7471	241.479		45.6152	233.866		45.5566	387.097														45.2417	392.214		45.7007	409.445								45.5371	261.669		45.5737	272.67		45.6909	257.062
		45.7642	230.691		45.791	240.578		45.6982	234.612		45.6079	386.049														45.2954	391.693		45.8081	411.825								45.5908	261.247		45.6348	272.689		45.7813	258.166
		45.8423	231.336		45.835	239.899		45.7861	235.771		45.6567	385.264														45.3491	391.249		45.9033	413.135								45.6519	261.267		45.7031	272.925		45.8545	258.6
		45.9277	232.289		45.8813	239.247		45.8911	237.361		45.7056	384.705														45.4004	390.904		45.9766	412.918								45.7227	261.774		45.7788	273.685		45.9155	258.211
		46.0254	233.557		45.9326	238.707		45.9937	239.013		45.7593	384.398														45.4517	390.658		46.0352	411.398								45.8032	262.798		45.8716	274.825		45.9644	257.761
		46.1279	234.972		45.9839	238.38		46.0889	240.221																	45.5078	390.486		46.0791	409.477								45.8887	263.816		45.9741	276.51		46.0156	257.012
		46.2085	235.852		46.04	238.3		46.167	240.995																	45.5664	390.533		46.123	407.294								45.9888	265.089		46.0815	277.981		46.0669	256.375
		46.2769	236.119		46.0962	238.268		46.2207	241.043																	45.6323	390.667		46.1719	405.536								46.0937	266.719		46.1768	278.702		46.1206	256.11
		46.333	235.985		46.1572	238.21		46.2695	240.555																	45.7056	391.25											46.1768	267.684		46.2573	278.578		46.1768	255.971
		46.3843	235.505		46.2256	238.55		46.311	239.852																	45.7861	392.27											46.2402	267.604		46.3232	278.076		46.2402	256.077
		46.4355	235.237		46.3062	239.095		46.355	239.401																	45.8765	393.55											46.2891	267.064		46.3794	277.56		46.3062	256.202
		46.4844	234.949		46.394	239.953		46.4062	239.022																	45.9741	395.1											46.3354	266.169		46.4258	277.064		46.377	256.502
		46.5381	234.57		46.4771	240.877		46.4575	238.792																	46.0645	396.451											46.3843	265.328		46.4722	276.323		46.46	257.248
		46.5942	234.461		46.5625	241.501		46.5112	238.73																	46.1328	396.73											46.4404	264.894		46.5186	275.402		46.5527	258.397
		46.6577	234.529		46.6455	242.128		46.5649	238.572																	46.1938	396.635											46.499	264.841		46.5698	274.552		46.6577	259.85
		46.7212	234.628		46.7187	242.271		46.6211	238.368																	46.2451	396.299											46.5601	264.865		46.6211	273.967		46.7603	261.04
		46.7871	234.788		46.7798	242.168		46.6846	238.486																	46.294	395.705											46.6162	264.726		46.6748	273.735		46.8506	261.874
		46.8652	235.423		46.8335	241.684		46.7554	238.852																	46.3452	395.119											46.6724	264.388		46.731	273.679		46.9287	262.171
		46.9482	236.14		46.8848	241.142		46.8311	239.295																	46.3989	394.644											46.731	264.34		46.7896	273.732		46.9922	261.791
		47.041	236.955		46.9336	240.734		46.9165	239.812																	46.4575	394.417											46.7969	264.502		46.8555	274.024		47.0459	260.942
		47.1387	238.045		46.9873	240.313		46.9995	240.692																	46.521	394.591											46.8774	264.994		46.9287	274.585		47.0923	259.774
		47.2363	239.228		47.041	239.945		47.085	241.506																	46.582	394.638											46.9727	266.166		47.0068	275.127		47.1387	258.695
		47.3096	239.533		47.0972	239.793		47.168	242.255																	46.648	394.844											47.085	267.699		47.0898	276.134		47.1851	257.724
		47.3682	239.216		47.1558	239.755		47.2437	242.729																	46.7212	395.27											47.1802	269.048		47.1802	277.199		47.229	256.909
		47.417	238.685		47.2217	239.803		47.3096	242.948																	46.8091	396.15											47.2607	269.276		47.2681	278.181		47.2803	256.222
		47.4658	238.023		47.2876	239.909		47.3706	242.904																	46.9043	397.446											47.3218	269.008		47.3389	278.498		47.3291	255.755
		47.5098	237.285		47.3633	240.276		47.4316	242.693																	47.0068	398.979											47.373	268.145		47.4048	278.192		47.3804	255.491
		47.5562	236.826		47.4561	241.095		47.4854	242.426																	47.102	400.457											47.417	267.202		47.4585	277.798		47.4341	255.297
		47.6074	236.536		47.561	242.285		47.5342	242.047																	47.1802	400.852											47.4609	266.325		47.5122	277.202		47.4951	255.266
		47.6611	236.201		47.6733	243.866		47.5903	241.771																	47.2412	400.408											47.5073	265.708		47.5635	276.701		47.5562	255.384
		47.7124	235.991		47.7832	245.419		47.6489	241.689																	47.2998	399.71											47.561	265.51		47.6123	276.385		47.6294	255.714
		47.7686	236.013		47.8687	246.035		47.7075	241.463																	47.3462	398.947											47.6196	265.475		47.666	276.066		47.7051	256.393
		47.832	236.122		47.9321	245.72		47.7759	241.572																	47.3926	398.314											47.6782	265.483		47.7197	275.86		47.7905	257.392
		47.8979	236.366		47.9858	245.003		47.8491	242.07																	47.4414	397.532											47.7368	265.472		47.7759	275.648		47.8882	258.587
		47.9785	237.091		48.0371	244.238		47.937	242.854																	47.4902	396.809											47.8003	265.742		47.832	275.519		47.9932	260.188
		48.0688	238.095		48.0859	243.408		48.0298	243.685																	47.5391	396.146											47.8735	266.27		47.8931	275.592		48.0835	261.206
		48.1738	239.281		48.1323	242.707		48.1323	244.76																	47.5855	395.621											47.9614	267.162		47.9565	275.668		48.1543	261.472
		48.2812	240.814		48.1787	242.077		48.2422	246.282																	47.6343	395.21											48.0615	268.518		48.0347	276.159		48.2104	260.899
		48.3765	242.045		48.2251	241.455		48.335	247.296																	47.6904	394.918											48.1714	270.014		48.125	277.186		48.2593	259.987
		48.4522	242.234		48.2715	240.995		48.4033	247.355																	47.7563	395.021											48.2861	271.813		48.23	278.507		48.3057	259.12
		48.5181	242.004		48.3179	240.598		48.4546	246.7																	47.8272	395.352											48.3887	273.319		48.3423	279.949		48.3521	258.367
		48.5693	241.616		48.3691	240.203		48.4985	245.812																	47.9053	396.027											48.4668	273.582		48.4473	281.051		48.4033	257.924
		48.6084	240.66		48.4229	240.007		48.54	244.835																	47.9858	396.954											48.5278	272.863		48.5254	281.386		48.457	257.537
		48.6499	239.664		48.4912	240.312		48.584	244.039																	48.0713	397.812											48.584	271.69		48.5815	280.747		48.5107	257.246
		48.6963	239.105		48.5669	241.02		48.6304	243.478																	48.1616	398.728											48.6353	270.755		48.6353	279.692		48.5693	257.248
		48.7451	238.792		48.6475	241.661		48.6792	242.974																	48.2495	399.677											48.6865	270.024		48.6865	279.019		48.6328	257.323
		48.7964	238.341		48.7427	242.613		48.7354	242.607																	48.3227	400.163											48.7354	269.302		48.7378	278.321		48.7085	257.774
		48.8477	238.072		48.8477	244.212		48.7915	242.545																	48.3838	399.647											48.7817	268.446		48.7842	277.339		48.7939	258.673
		48.9062	238.2		48.9404	245.374		48.8501	242.48																	48.4399	399.035											48.8281	267.493		48.8306	276.268		48.8867	259.817
		48.9746	238.438		49.0137	245.739		48.9185	242.457																	48.4912	398.22											48.877	266.724		48.8794	275.555		48.9868	261.09
		49.0552	239.005		49.0747	245.5		48.9966	242.886																	48.5425	397.526											48.9282	266.325		48.9282	275.003		49.082	262.072
		49.1455	239.981		49.1284	244.991		49.0869	243.858																	48.5962	397.035											48.9893	266.3		48.9819	274.65		49.1602	262.755
		49.2432	241.151		49.1772	244.244		49.1919	245.016																	48.6523	396.744											49.0552	266.454		49.0405	274.546		49.2212	262.379
		49.3506	242.465		49.2261	243.559		49.2993	246.421																	48.7134	396.447											49.1333	266.917		49.1113	274.823		49.2749	261.564
		49.4556	243.912		49.2798	243.149		49.397	247.425																	48.7744	396.16											49.2163	267.414		49.1943	275.4		49.3286	260.784
		49.541	244.681		49.3335	242.846		49.4751	247.722																	48.8452	396.232											49.3066	268.245		49.2847	276.347		49.3799	260.115
		49.602	244.438		49.3921	242.521		49.5337	247.166																	48.916	396.776											49.3945	269.206		49.3823	277.456		49.4336	259.659
		49.646	243.568		49.4531	242.472		49.5825	246.125																	49.0015	397.565											49.4702	269.816		49.4751	278.682		49.4897	259.256
		49.6875	242.695		49.5264	242.645		49.6265	245.214																	49.1065	399.022											49.5361	269.74		49.5557	279.22		49.5435	258.827
		49.7266	241.871		49.6118	243.175		49.6729	244.304																	49.2285	401.137											49.5947	269.089		49.6265	279.146		49.5972	258.492
		49.7705	241.101		49.7168	244.447		49.7168	243.489																	49.3457	403.206											49.6484	268.406		49.6875	278.594		49.6533	258.295
		49.8218	240.775		49.8291	245.964		49.7681	242.869																	49.4312	403.728											49.6997	267.847		49.7388	277.769		49.7144	258.199
		49.873	240.681		49.9341	247.23		49.8193	242.447																	49.4946	402.769											49.7534	267.514		49.7876	277.127		49.7876	258.623
		49.9268	240.459		50.022	247.939		49.8706	242.145																	49.5386	401.252											49.8071	267.06		49.8389	276.549		49.8706	259.271
		49.9805	240.261		50.0854	247.781		49.9268	241.832																	49.5801	399.865											49.8633	266.733		49.8926	276.153		49.9609	260.237
		50.0366	240.334		50.1318	247.072		49.9878	240.777																	49.6216	398.84											49.9219	266.529		49.9487	275.758		50.0562	261.229
		50.1025	240.536		50.1733	245.97		50.061	240.831																	49.6631	397.898											49.9854	266.515		50.0073	275.336		50.1538	262.464
		50.1709	240.865		50.2124	244.953		50.1465	241.38																	49.7046	396.703											50.0586	267.191		50.0635	274.987		50.2368	263.149
		50.2417	241.302		50.2539	244.043		50.2393	242.272																	49.751	395.722											50.1294	267.602		50.127	274.955		50.3076	263.137
		50.3198	241.93		50.3027	243.441		50.3442	243.52																	49.8023	395.127											50.2173	268.421		50.1953	275.296		50.3687	262.601
		50.4102	242.767		50.3516	243.005		50.4419	244.58																	49.8511	394.544											50.3125	269.457		50.2734	275.91		50.4224	261.969
		50.5005	243.75		50.4028	242.698		50.5225	245.053																	49.9048	394.271											50.415	270.72		50.3638	276.602		50.4688	261.206
		50.5884	244.717		50.4565	242.385		50.5859	244.862																	49.9609	394.068											50.5127	271.934		50.4663	277.785		50.5151	260.38
		50.6616	244.974		50.5127	242.145		50.6396	244.223																	50.0269	394.293											50.5957	272.484		50.5664	279.031		50.564	259.657
		50.7251	244.875		50.5713	242.036		50.6885	243.506																	50.0977	394.683											50.6665	272.418		50.6543	279.961		50.6152	259.207
		50.7812	244.654		50.6372	242.182		50.7373	242.916																	50.1758	395.1											50.7202	271.803		50.7202	279.952		50.6738	258.906
		50.835	244.207		50.708	242.432		50.7861	242.366																	50.2612	395.801											50.7666	270.726		50.7739	279.417		50.73	258.846
		50.8911	243.785		50.7837	242.85		50.8374	241.789																	50.3613	397.16											50.8105	269.644		50.8228	278.425		50.791	258.827
		50.9424	243.319		50.8667	243.374		50.8862	241.339																	50.4614	398.92											50.8521	268.689		50.8667	277.494		50.8521	258.977
		50.9961	243.033		50.957	244.222		50.9375	241.045																	50.5444	399.987											50.8984	267.798		50.9106	276.767		50.9253	259.267
		51.0522	242.853		51.0522	245.095		50.9863	240.576																	50.6079	400.012											50.9473	267.126		50.957	276.069		51.0132	260.057
		51.1035	242.526		51.1426	245.924		51.0425	240.249																	50.6641	399.537											50.9961	266.697		51.0059	275.33		51.1133	261.488
		51.1597	242.23		51.2158	246.185		51.0986	240.153																	50.7178	398.791											51.0449	266.136		51.0571	274.839		51.2158	262.909
		51.2207	242.185		51.2744	245.893		51.1621	240.155																	50.7666	398.146											51.0986	265.869		51.1108	274.648		51.3062	263.936
		51.2891	242.378		51.3281	245.201		51.2305	240.198																	50.8154	397.421											51.1523	265.68		51.167	274.617		51.377	264.024
		51.3696	242.883		51.3745	244.404		51.3062	240.514																	50.8716	397.149											51.2158	265.712		51.228	274.716		51.438	263.536
		51.4648	243.895		51.4209	243.56		51.3843	240.909																	50.9277	397.057											51.2866	266.13		51.2939	274.947		51.4917	262.877
		51.5747	245.233		51.4648	242.733		51.477	241.502																	50.9839	396.904											51.3623	266.712		51.3672	275.386		51.543	262.121
		51.6821	246.607		51.5112	242.047		51.5649	242.125																	51.0449	396.805											51.4429	267.458		51.4502	276.142		51.5894	261.419
		51.7603	247.072		51.5625	241.595		51.6406	242.342																	51.1133	396.943											51.5283	268.202		51.5356	277.153		51.6357	260.714
		51.8213	246.693		51.6187	241.094		51.7065	242.35																	51.189	397.23											51.6187	269.235		51.626	278.099		51.6821	259.991
		51.8726	246.002		51.6797	240.841		51.7627	241.97																	51.2695	397.979											51.7041	270.175		51.7212	279.175		51.731	259.334
		51.9189	245.22		51.7505	241.039		51.814	241.51																	51.3574	398.55											51.7773	270.631		51.8018	279.762		51.7822	258.877
		51.9653	244.514		51.8311	241.329		51.8628	241.06																	51.4453	399.551											51.8408	270.492		51.8652	279.605		51.8384	258.745
		52.019	244.012		51.9238	241.932		51.9189	240.739																	51.5308	400.243											51.8994	270.058		51.9214	279.207		51.8994	258.926
		52.0776	243.711		52.0215	242.776		51.9678	240.402																	51.604	400.077											51.9531	269.582		51.9751	278.873		51.9629	259.022
		52.1387	243.769		52.1265	243.655		52.0215	240.26																	51.665	399.613											52.0068	269.091		52.0264	278.665		52.0361	259.296
		52.1973	243.736		52.2241	244.308		52.0801	240.255																	51.7188	398.85											52.0581	268.705		52.0776	278.389		52.1118	259.983
		52.2485	243.35		52.3071	244.368		52.1411	240.332																	51.77	397.927											52.1143	268.275		52.1289	278.005		52.1997	260.934
		52.3071	243.087		52.3755	243.943		52.207	240.401																	51.8164	397.194											52.1753	268.236		52.1851	277.696		52.2876	261.958
		52.3706	243.131					52.2827	240.757																	51.8677	396.445											52.2437	268.166		52.2437	277.539		52.3853	263.054
		52.4463	243.477					52.3706	241.532																	51.9165	396.001											52.3145	268.431		52.3022	277.53		52.4707	263.813
		52.5415	244.368					52.4707	242.659																	51.9702	395.566											52.3975	268.993		52.3682	277.882		52.5415	263.938
		52.6563	245.962					52.5757	244.091																	52.0264	395.255											52.4951	270.078		52.4414	278.391		52.6001	263.503
		52.7612	247.467					52.6733	245.204																	52.0825	394.988											52.6074	271.71		52.5293	279.246		52.6538	262.977
		52.8394	247.773					52.7515	245.651																	52.1387	394.792											52.7295	273.527		52.6294	280.26		52.7026	262.233
		52.8979	247.493					52.8149	245.661																	52.1997	394.984											52.8247	274.648		52.7344	281.501		52.7539	261.509
		52.9492	246.902					52.8735	245.296																	52.2754	395.424											52.8906	274.451		52.8296	282.139		52.8052	260.97
		52.9956	246.179					52.9248	244.772																	52.3486	396.088											52.9346	273.311		52.9077	282.078		52.8589	260.401
		53.042	245.535					52.9712	244.214																													52.9712	271.845		52.9736	281.218		52.9175	260.095
		53.0908	244.905					53.02	243.664																													53.0078	270.431		53.0322	280.659		52.9761	259.969
		53.1421	244.552					53.0688	243.002																													53.0469	269.176		53.0811	280.085		53.0371	260.115
		53.1982	244.328					53.1177	242.565																													53.0908	268.271		53.1299	279.38		53.1055	260.276
		53.2544	244.226					53.1689	242.26																													53.1397	267.814		53.1738	278.536		53.1836	260.985
		53.3081	244.103					53.2227	241.987																													53.1909	267.506		53.2202	277.629		53.2764	262.129
		53.3643	243.864					53.2788	241.776																													53.2446	267.14		53.2715	277.036		53.3813	263.611
		53.4302	243.927					53.3398	241.682																													53.2983	266.95		53.3228	276.567		53.4839	265.227
		53.5083	244.433					53.4131	241.998																													53.3569	266.91		53.374	276.131		53.5718	266.124
		53.5986	245.324					53.501	242.762																													53.4204	267.253		53.4253	275.794		53.6401	266.273
		53.6987	246.407					53.5962	243.732																													53.4961	267.731		53.4863	275.528		53.7036	265.875
		53.8086	247.724					53.6914	244.899																													53.5791	268.616		53.5522	275.463		53.7524	265.15
		53.9185	249.214					53.7817	245.599																													53.667	269.584		53.623	275.795		53.8013	264.35
		54.0063	249.833					53.8647	245.995																													53.7622	270.797		53.6987	276.529		53.8477	263.529
		54.0747	249.787					53.9307	246.126																													53.855	271.871		53.7891	277.449		53.8916	262.77
		54.1357	249.54					53.9844	245.674																													53.9404	272.642		53.8892	278.688		53.9355	262.095
		54.1919	249.004					54.0332	244.824																													54.0112	272.757		53.9868	279.849		53.9844	261.654
		54.2456	248.431					54.0796	244.092																													54.0723	272.269		54.0649	280.353		54.0356	261.305
		54.2969	247.946					54.126	243.483																													54.1235	271.49		54.1284	280.279		54.0845	261.023
		54.3457	247.432					54.1772	242.956																													54.1724	270.642		54.1821	279.82		54.1406	260.735
		54.3921	246.886					54.231	242.533																													54.2188	269.904		54.2358	279.421		54.2041	260.886
		54.4385	246.432					54.2871	242.39																													54.2676	269.246		54.2871	279.271		54.2725	261.42
		54.4897	246.08					54.3481	242.385																													54.3213	268.655		54.3359	278.815		54.3506	261.933
		54.5483	245.901					54.4165	242.425																													54.3799	268.405		54.3921	278.46		54.4336	262.683
		54.6143	245.969					54.4946	242.756																													54.4409	268.409		54.4507	278.408		54.5313	263.968
		54.6948	246.637					54.5898	243.519																													54.5166	268.957		54.5044	278.487		54.6338	265.551
		54.7754	247.257																																			54.6045	269.808		54.5703	278.786		54.7217	266.535
		54.8608	247.801																																			54.6973	270.913		54.6411	279.265		54.7925	266.564
		54.9438	248.459																																			54.7949	272.166		54.7192	279.977		54.8486	266.202
		55.0244	248.981																																			54.8975	273.061		54.8047	280.699		54.9023	265.444
		55.0928	249.012																																			54.9976	274.052		54.8999	281.632		54.9561	264.684
		55.1538	248.85																																			55.0757	274.386		55.0024	282.776		55.0024	263.813
		55.2075	248.47																																			55.1294	273.667		55.0952	283.66		55.0537	262.928
		55.2563	247.815																																			55.1733	272.244		55.1709	283.601		55.1099	262.344
		55.3076	247.206																																			55.2173	270.902		55.2295	282.756		55.1685	261.949
		55.3613	246.911																																			55.2661	269.997		55.2759	281.592		55.2319	261.737
		55.415	246.595																																			55.3149	269.33		55.3247	280.977		55.3027	261.92
		55.4736	246.352																																			55.3638	268.687		55.3711	280.267		55.376	262.221
		55.5322	246.223																																			55.415	268.286		55.4175	279.422		55.459	262.67
		55.6006	246.379																																						55.4663	278.579		55.5493	263.467
		55.6714	246.607																																						55.5151	278.212		55.647	264.338
		55.752	246.748																																						55.5688	278.149		55.7446	265.267
																																									55.625	278.248
																																									55.6836	278.143
																																									55.7422	277.989
																																									55.8203	278.492
																																									55.9033	279.508
																																									55.9985	280.775
																																									56.1011	282.417
																																									56.1987	283.713
																																									56.2817	284.36
																																									56.3477	284.217
																																									56.4038	283.836
																																									56.4502	283.227
																																									56.4893	282.422
																																									56.5356	281.612
																																									56.5845	280.999
																																									56.6357	280.503
																																									56.6919	280.21
																																									56.7529	280.294
																																									56.8188	280.443
																																									56.9019	280.992
																																									56.9922	282.013
																																									57.0947	283.391
																																									57.2046	284.929
																																									57.3096	286.245
																																									57.3926	286.613
																																									57.4512	285.979
																																									57.4976	284.806
																																									57.5391	283.847
																																									57.5781	282.785
																																									57.6221	281.992
																																									57.6709	281.199
																																									57.7197	280.728
																																									57.7734	280.419
																																									57.8272	280.129
																																									57.8833	279.924
																																									57.9468	280.02
																																									58.0151	280.485
																																									58.0835	281.04
																																									58.1616	281.611
																																									58.252	282.558
																																									58.3496	283.911
																																									58.4399	285.183
																																									58.5156	285.48
																																									58.5791	285.297
																																									58.6328	284.723
																																									58.6841	284.035
																																									58.7354	283.541
																																									58.7891	283.072
																																									58.8501	282.862
																																									58.9111	282.543
																																									58.9697	282.207
																																									59.0283	282.08
																																									59.0845	281.924
																																									59.1553	282.023
																																									59.2407	282.638
																																									59.3359	283.684
																																									59.4409	285.206
																																									59.5435	286.571
																																									59.6167	286.755
																																									59.6729	286.011
																																									59.7217	284.929
																																									59.7681	283.937
																																									59.8169	283.273
																																									59.8706	282.68
																																									59.9268	282.295
																																									59.9854	281.879
																																									60.0415	281.795
																																									60.0977	281.852
																																									60.1514	281.714
																																									60.2173	281.522
																																									60.2954	281.944
																																									60.3955	283.22
																																									60.5151	285.236
																																									60.6152	286.571
																																									60.6958	286.801
																																									60.7568	286.262
																																									60.8057	285.556
																																									60.852	284.645
																																									60.896	283.781
																																									60.9424	283.024
																																									60.9937	282.351
																																									61.0449	281.608
																																									61.0986	281.212
																																									61.1548	281.094
																																									61.2134	281.105
																																									61.2842	281.159
																																									61.3623	281.679
																																									61.4551	282.779
																																									61.5552	284.032
																																									61.6699	285.76
																																									61.7749	287.063
																																									61.8603	287.423
																																									61.9287	286.846
																																									61.9873	286.012
																																									62.041	285.463
																																									62.0898	284.656
																																									62.1411	283.911

[truncated: 47 more sheets: Fig3g, Fig3h, Fig3i, Fig4b, Fig4c, Fig4d, Fig4f, Fig4g, Fig4h, Fig4j, Fig4k, Fig4l, Fig4n, Fig4o, Fig4p, Fig4r, Fig4s, Fig4t, Fig5b, FigS2 …]
